# Supplementary material for: Capturing the Temporal Sequence of Interaction in Young Siblings
Source: PLoS One. 2015 May 21;10(5):e0126353. doi: 10.1371/journal.pone.0126353 (PMC4440720; doi:10.1371/journal.pone.0126353)
Supplement: S2 File — (CSV) [file pone.0126353.s002.csv]

family	sibling	state	time	sensitivity	refcap	positivity	ses	girl	age45plus
1	Younger	Negativity	0	4.2777777	-.42534873	5	.66550547	0	0
1	Younger	Positivity	1	4.2777777	-.42534873	5	.66550547	0	0
1	Younger	Disengagement	2	4.2777777	-.42534873	5	.66550547	0	0
1	Younger	Positivity	3	4.2777777	-.42534873	5	.66550547	0	0
1	Younger	Negativity	4	4.2777777	-.42534873	5	.66550547	0	0
1	Younger	Negativity	5	4.2777777	-.42534873	5	.66550547	0	0
1	Younger	Disengagement	6	4.2777777	-.42534873	5	.66550547	0	0
1	Younger	Disengagement	7	4.2777777	-.42534873	5	.66550547	0	0
1	Younger	Negativity	8	4.2777777	-.42534873	5	.66550547	0	0
1	Younger	Negativity	9	4.2777777	-.42534873	5	.66550547	0	0
1	Younger	Positivity	10	4.2777777	-.42534873	5	.66550547	0	0
1	Younger	Negativity	11	4.2777777	-.42534873	5	.66550547	0	0
1	Younger	Positivity	12	4.2777777	-.42534873	5	.66550547	0	0
1	Younger	Disengagement	13	4.2777777	-.42534873	5	.66550547	0	0
1	Younger	Disengagement	14	4.2777777	-.42534873	5	.66550547	0	0
1	Younger	Negativity	15	4.2777777	-.42534873	5	.66550547	0	0
1	Younger	Disengagement	16	4.2777777	-.42534873	5	.66550547	0	0
1	Younger	Disengagement	17	4.2777777	-.42534873	5	.66550547	0	0
1	Younger	Disengagement	18	4.2777777	-.42534873	5	.66550547	0	0
1	Younger	Negativity	19	4.2777777	-.42534873	5	.66550547	0	0
1	Younger	Disengagement	20	4.2777777	-.42534873	5	.66550547	0	0
1	Younger	Disengagement	21	4.2777777	-.42534873	5	.66550547	0	0
1	Younger	Disengagement	22	4.2777777	-.42534873	5	.66550547	0	0
1	Younger	Disengagement	23	4.2777777	-.42534873	5	.66550547	0	0
1	Younger	Disengagement	24	4.2777777	-.42534873	5	.66550547	0	0
1	Younger	Positivity	25	4.2777777	-.42534873	5	.66550547	0	0
1	Younger	Negativity	26	4.2777777	-.42534873	5	.66550547	0	0
1	Younger	Disengagement	27	4.2777777	-.42534873	5	.66550547	0	0
1	Older	Negativity	0	4.2777777	-.42534873	5	.66550547	1	0
1	Older	Disengagement	1	4.2777777	-.42534873	5	.66550547	1	0
1	Older	Disengagement	2	4.2777777	-.42534873	5	.66550547	1	0
1	Older	Disengagement	3	4.2777777	-.42534873	5	.66550547	1	0
1	Older	Negativity	4	4.2777777	-.42534873	5	.66550547	1	0
1	Older	Negativity	5	4.2777777	-.42534873	5	.66550547	1	0
1	Older	Disengagement	6	4.2777777	-.42534873	5	.66550547	1	0
1	Older	Disengagement	7	4.2777777	-.42534873	5	.66550547	1	0
1	Older	Negativity	8	4.2777777	-.42534873	5	.66550547	1	0
1	Older	Negativity	9	4.2777777	-.42534873	5	.66550547	1	0
1	Older	Disengagement	10	4.2777777	-.42534873	5	.66550547	1	0
1	Older	Negativity	11	4.2777777	-.42534873	5	.66550547	1	0
1	Older	Negativity	12	4.2777777	-.42534873	5	.66550547	1	0
1	Older	Negativity	13	4.2777777	-.42534873	5	.66550547	1	0
1	Older	Disengagement	14	4.2777777	-.42534873	5	.66550547	1	0
1	Older	Negativity	15	4.2777777	-.42534873	5	.66550547	1	0
1	Older	Negativity	16	4.2777777	-.42534873	5	.66550547	1	0
1	Older	Disengagement	17	4.2777777	-.42534873	5	.66550547	1	0
1	Older	Disengagement	18	4.2777777	-.42534873	5	.66550547	1	0
1	Older	Negativity	19	4.2777777	-.42534873	5	.66550547	1	0
1	Older	Disengagement	20	4.2777777	-.42534873	5	.66550547	1	0
1	Older	Disengagement	21	4.2777777	-.42534873	5	.66550547	1	0
1	Older	Positivity	22	4.2777777	-.42534873	5	.66550547	1	0
1	Older	Disengagement	23	4.2777777	-.42534873	5	.66550547	1	0
1	Older	Negativity	24	4.2777777	-.42534873	5	.66550547	1	0
1	Older	Disengagement	25	4.2777777	-.42534873	5	.66550547	1	0
1	Older	Negativity	26	4.2777777	-.42534873	5	.66550547	1	0
1	Older	Disengagement	27	4.2777777	-.42534873	5	.66550547	1	0
2	Younger	Negativity	0	2.8888888	-1.327721	4	-1.2162514	1	1
2	Younger	Negativity	1	2.8888888	-1.327721	4	-1.2162514	1	1
2	Younger	Negativity	2	2.8888888	-1.327721	4	-1.2162514	1	1
2	Younger	Negativity	3	2.8888888	-1.327721	4	-1.2162514	1	1
2	Younger	Negativity	4	2.8888888	-1.327721	4	-1.2162514	1	1
2	Younger	Positivity	5	2.8888888	-1.327721	4	-1.2162514	1	1
2	Younger	Disengagement	6	2.8888888	-1.327721	4	-1.2162514	1	1
2	Younger	Negativity	7	2.8888888	-1.327721	4	-1.2162514	1	1
2	Younger	Disengagement	8	2.8888888	-1.327721	4	-1.2162514	1	1
2	Younger	Disengagement	9	2.8888888	-1.327721	4	-1.2162514	1	1
2	Younger	Disengagement	10	2.8888888	-1.327721	4	-1.2162514	1	1
2	Younger	Disengagement	11	2.8888888	-1.327721	4	-1.2162514	1	1
2	Younger	Negativity	12	2.8888888	-1.327721	4	-1.2162514	1	1
2	Younger	Disengagement	13	2.8888888	-1.327721	4	-1.2162514	1	1
2	Younger	Negativity	14	2.8888888	-1.327721	4	-1.2162514	1	1
2	Younger	Negativity	15	2.8888888	-1.327721	4	-1.2162514	1	1
2	Younger	Positivity	16	2.8888888	-1.327721	4	-1.2162514	1	1
2	Younger	Negativity	17	2.8888888	-1.327721	4	-1.2162514	1	1
2	Younger	Disengagement	18	2.8888888	-1.327721	4	-1.2162514	1	1
2	Younger	Positivity	19	2.8888888	-1.327721	4	-1.2162514	1	1
2	Younger	Disengagement	20	2.8888888	-1.327721	4	-1.2162514	1	1
2	Younger	Disengagement	21	2.8888888	-1.327721	4	-1.2162514	1	1
2	Younger	Negativity	22	2.8888888	-1.327721	4	-1.2162514	1	1
2	Younger	Disengagement	23	2.8888888	-1.327721	4	-1.2162514	1	1
2	Younger	Disengagement	24	2.8888888	-1.327721	4	-1.2162514	1	1
2	Younger	Disengagement	25	2.8888888	-1.327721	4	-1.2162514	1	1
2	Younger	Positivity	26	2.8888888	-1.327721	4	-1.2162514	1	1
2	Younger	Positivity	27	2.8888888	-1.327721	4	-1.2162514	1	1
2	Older	Negativity	0	2.8888888	-1.327721	4	-1.2162514	1	1
2	Older	Negativity	1	2.8888888	-1.327721	4	-1.2162514	1	1
2	Older	Negativity	2	2.8888888	-1.327721	4	-1.2162514	1	1
2	Older	Negativity	3	2.8888888	-1.327721	4	-1.2162514	1	1
2	Older	Negativity	4	2.8888888	-1.327721	4	-1.2162514	1	1
2	Older	Disengagement	5	2.8888888	-1.327721	4	-1.2162514	1	1
2	Older	Disengagement	6	2.8888888	-1.327721	4	-1.2162514	1	1
2	Older	Negativity	7	2.8888888	-1.327721	4	-1.2162514	1	1
2	Older	Positivity	8	2.8888888	-1.327721	4	-1.2162514	1	1
2	Older	Disengagement	9	2.8888888	-1.327721	4	-1.2162514	1	1
2	Older	Disengagement	10	2.8888888	-1.327721	4	-1.2162514	1	1
2	Older	Disengagement	11	2.8888888	-1.327721	4	-1.2162514	1	1
2	Older	Disengagement	12	2.8888888	-1.327721	4	-1.2162514	1	1
2	Older	Disengagement	13	2.8888888	-1.327721	4	-1.2162514	1	1
2	Older	Negativity	14	2.8888888	-1.327721	4	-1.2162514	1	1
2	Older	Negativity	15	2.8888888	-1.327721	4	-1.2162514	1	1
2	Older	Disengagement	16	2.8888888	-1.327721	4	-1.2162514	1	1
2	Older	Negativity	17	2.8888888	-1.327721	4	-1.2162514	1	1
2	Older	Disengagement	18	2.8888888	-1.327721	4	-1.2162514	1	1
2	Older	Disengagement	19	2.8888888	-1.327721	4	-1.2162514	1	1
2	Older	Disengagement	20	2.8888888	-1.327721	4	-1.2162514	1	1
2	Older	Disengagement	21	2.8888888	-1.327721	4	-1.2162514	1	1
2	Older	Negativity	22	2.8888888	-1.327721	4	-1.2162514	1	1
2	Older	Disengagement	23	2.8888888	-1.327721	4	-1.2162514	1	1
2	Older	Disengagement	24	2.8888888	-1.327721	4	-1.2162514	1	1
2	Older	Disengagement	25	2.8888888	-1.327721	4	-1.2162514	1	1
2	Older	Disengagement	26	2.8888888	-1.327721	4	-1.2162514	1	1
2	Older	Disengagement	27	2.8888888	-1.327721	4	-1.2162514	1	1
3	Younger	Negativity	0	4.4444447	-.35558483	5	.40211454	1	0
3	Younger	Negativity	1	4.4444447	-.35558483	5	.40211454	1	0
3	Younger	Negativity	2	4.4444447	-.35558483	5	.40211454	1	0
3	Younger	Negativity	3	4.4444447	-.35558483	5	.40211454	1	0
3	Younger	Negativity	4	4.4444447	-.35558483	5	.40211454	1	0
3	Younger	Disengagement	5	4.4444447	-.35558483	5	.40211454	1	0
3	Younger	Disengagement	6	4.4444447	-.35558483	5	.40211454	1	0
3	Younger	Disengagement	7	4.4444447	-.35558483	5	.40211454	1	0
3	Younger	Disengagement	8	4.4444447	-.35558483	5	.40211454	1	0
3	Younger	Disengagement	9	4.4444447	-.35558483	5	.40211454	1	0
3	Younger	Negativity	10	4.4444447	-.35558483	5	.40211454	1	0
3	Younger	Negativity	11	4.4444447	-.35558483	5	.40211454	1	0
3	Younger	Disengagement	12	4.4444447	-.35558483	5	.40211454	1	0
3	Younger	Negativity	13	4.4444447	-.35558483	5	.40211454	1	0
3	Younger	Disengagement	14	4.4444447	-.35558483	5	.40211454	1	0
3	Younger	Disengagement	15	4.4444447	-.35558483	5	.40211454	1	0
3	Younger	Negativity	16	4.4444447	-.35558483	5	.40211454	1	0
3	Younger	Disengagement	17	4.4444447	-.35558483	5	.40211454	1	0
3	Younger	Negativity	18	4.4444447	-.35558483	5	.40211454	1	0
3	Younger	Disengagement	19	4.4444447	-.35558483	5	.40211454	1	0
3	Younger	Disengagement	20	4.4444447	-.35558483	5	.40211454	1	0
3	Younger	Disengagement	21	4.4444447	-.35558483	5	.40211454	1	0
3	Younger	Disengagement	22	4.4444447	-.35558483	5	.40211454	1	0
3	Younger	Disengagement	23	4.4444447	-.35558483	5	.40211454	1	0
3	Younger	Disengagement	24	4.4444447	-.35558483	5	.40211454	1	0
3	Younger	Disengagement	25	4.4444447	-.35558483	5	.40211454	1	0
3	Younger	Disengagement	26	4.4444447	-.35558483	5	.40211454	1	0
3	Younger	Disengagement	27	4.4444447	-.35558483	5	.40211454	1	0
3	Younger	Disengagement	28	4.4444447	-.35558483	5	.40211454	1	0
3	Younger	Negativity	29	4.4444447	-.35558483	5	.40211454	1	0
3	Older	Negativity	0	4.4444447	-.35558483	5	.40211454	1	0
3	Older	Negativity	1	4.4444447	-.35558483	5	.40211454	1	0
3	Older	Negativity	2	4.4444447	-.35558483	5	.40211454	1	0
3	Older	Negativity	3	4.4444447	-.35558483	5	.40211454	1	0
3	Older	Negativity	4	4.4444447	-.35558483	5	.40211454	1	0
3	Older	Disengagement	5	4.4444447	-.35558483	5	.40211454	1	0
3	Older	Disengagement	6	4.4444447	-.35558483	5	.40211454	1	0
3	Older	Negativity	7	4.4444447	-.35558483	5	.40211454	1	0
3	Older	Disengagement	8	4.4444447	-.35558483	5	.40211454	1	0
3	Older	Disengagement	9	4.4444447	-.35558483	5	.40211454	1	0
3	Older	Negativity	10	4.4444447	-.35558483	5	.40211454	1	0
3	Older	Negativity	11	4.4444447	-.35558483	5	.40211454	1	0
3	Older	Negativity	12	4.4444447	-.35558483	5	.40211454	1	0
3	Older	Negativity	13	4.4444447	-.35558483	5	.40211454	1	0
3	Older	Disengagement	14	4.4444447	-.35558483	5	.40211454	1	0
3	Older	Disengagement	15	4.4444447	-.35558483	5	.40211454	1	0
3	Older	Negativity	16	4.4444447	-.35558483	5	.40211454	1	0
3	Older	Positivity	17	4.4444447	-.35558483	5	.40211454	1	0
3	Older	Negativity	18	4.4444447	-.35558483	5	.40211454	1	0
3	Older	Positivity	19	4.4444447	-.35558483	5	.40211454	1	0
3	Older	Disengagement	20	4.4444447	-.35558483	5	.40211454	1	0
3	Older	Disengagement	21	4.4444447	-.35558483	5	.40211454	1	0
3	Older	Positivity	22	4.4444447	-.35558483	5	.40211454	1	0
3	Older	Disengagement	23	4.4444447	-.35558483	5	.40211454	1	0
3	Older	Positivity	24	4.4444447	-.35558483	5	.40211454	1	0
3	Older	Positivity	25	4.4444447	-.35558483	5	.40211454	1	0
3	Older	Positivity	26	4.4444447	-.35558483	5	.40211454	1	0
3	Older	Positivity	27	4.4444447	-.35558483	5	.40211454	1	0
3	Older	Positivity	28	4.4444447	-.35558483	5	.40211454	1	0
3	Older	Negativity	29	4.4444447	-.35558483	5	.40211454	1	0
4	Younger	Disengagement	0	3.8888888	-.55294049	4.3000002	.35603821	1	0
4	Younger	Negativity	1	3.8888888	-.55294049	4.3000002	.35603821	1	0
4	Younger	Disengagement	2	3.8888888	-.55294049	4.3000002	.35603821	1	0
4	Younger	Positivity	3	3.8888888	-.55294049	4.3000002	.35603821	1	0
4	Younger	Disengagement	4	3.8888888	-.55294049	4.3000002	.35603821	1	0
4	Younger	Disengagement	5	3.8888888	-.55294049	4.3000002	.35603821	1	0
4	Younger	Disengagement	6	3.8888888	-.55294049	4.3000002	.35603821	1	0
4	Younger	Disengagement	7	3.8888888	-.55294049	4.3000002	.35603821	1	0
4	Younger	Positivity	8	3.8888888	-.55294049	4.3000002	.35603821	1	0
4	Younger	Positivity	9	3.8888888	-.55294049	4.3000002	.35603821	1	0
4	Younger	Disengagement	10	3.8888888	-.55294049	4.3000002	.35603821	1	0
4	Younger	Disengagement	11	3.8888888	-.55294049	4.3000002	.35603821	1	0
4	Younger	Disengagement	12	3.8888888	-.55294049	4.3000002	.35603821	1	0
4	Younger	Negativity	13	3.8888888	-.55294049	4.3000002	.35603821	1	0
4	Younger	Disengagement	14	3.8888888	-.55294049	4.3000002	.35603821	1	0
4	Younger	Disengagement	15	3.8888888	-.55294049	4.3000002	.35603821	1	0
4	Younger	Disengagement	16	3.8888888	-.55294049	4.3000002	.35603821	1	0
4	Younger	Disengagement	17	3.8888888	-.55294049	4.3000002	.35603821	1	0
4	Younger	Disengagement	18	3.8888888	-.55294049	4.3000002	.35603821	1	0
4	Younger	Positivity	19	3.8888888	-.55294049	4.3000002	.35603821	1	0
4	Younger	Positivity	20	3.8888888	-.55294049	4.3000002	.35603821	1	0
4	Younger	Positivity	21	3.8888888	-.55294049	4.3000002	.35603821	1	0
4	Older	Disengagement	0	3.8888888	-.55294049	4.3000002	.35603821	1	0
4	Older	Negativity	1	3.8888888	-.55294049	4.3000002	.35603821	1	0
4	Older	Disengagement	2	3.8888888	-.55294049	4.3000002	.35603821	1	0
4	Older	Disengagement	3	3.8888888	-.55294049	4.3000002	.35603821	1	0
4	Older	Disengagement	4	3.8888888	-.55294049	4.3000002	.35603821	1	0
4	Older	Disengagement	5	3.8888888	-.55294049	4.3000002	.35603821	1	0
4	Older	Disengagement	6	3.8888888	-.55294049	4.3000002	.35603821	1	0
4	Older	Disengagement	7	3.8888888	-.55294049	4.3000002	.35603821	1	0
4	Older	Disengagement	8	3.8888888	-.55294049	4.3000002	.35603821	1	0
4	Older	Disengagement	9	3.8888888	-.55294049	4.3000002	.35603821	1	0
4	Older	Disengagement	10	3.8888888	-.55294049	4.3000002	.35603821	1	0
4	Older	Disengagement	11	3.8888888	-.55294049	4.3000002	.35603821	1	0
4	Older	Disengagement	12	3.8888888	-.55294049	4.3000002	.35603821	1	0
4	Older	Negativity	13	3.8888888	-.55294049	4.3000002	.35603821	1	0
4	Older	Disengagement	14	3.8888888	-.55294049	4.3000002	.35603821	1	0
4	Older	Disengagement	15	3.8888888	-.55294049	4.3000002	.35603821	1	0
4	Older	Disengagement	16	3.8888888	-.55294049	4.3000002	.35603821	1	0
4	Older	Disengagement	17	3.8888888	-.55294049	4.3000002	.35603821	1	0
4	Older	Disengagement	18	3.8888888	-.55294049	4.3000002	.35603821	1	0
4	Older	Disengagement	19	3.8888888	-.55294049	4.3000002	.35603821	1	0
4	Older	Disengagement	20	3.8888888	-.55294049	4.3000002	.35603821	1	0
4	Older	Disengagement	21	3.8888888	-.55294049	4.3000002	.35603821	1	0
5	Younger	Disengagement	0	3.5	-.45204067	5	-1.1941997	0	0
5	Younger	Disengagement	1	3.5	-.45204067	5	-1.1941997	0	0
5	Younger	Negativity	2	3.5	-.45204067	5	-1.1941997	0	0
5	Younger	Disengagement	3	3.5	-.45204067	5	-1.1941997	0	0
5	Younger	Disengagement	4	3.5	-.45204067	5	-1.1941997	0	0
5	Younger	Negativity	5	3.5	-.45204067	5	-1.1941997	0	0
5	Younger	Disengagement	6	3.5	-.45204067	5	-1.1941997	0	0
5	Younger	Negativity	7	3.5	-.45204067	5	-1.1941997	0	0
5	Younger	Disengagement	8	3.5	-.45204067	5	-1.1941997	0	0
5	Younger	Disengagement	9	3.5	-.45204067	5	-1.1941997	0	0
5	Younger	Disengagement	10	3.5	-.45204067	5	-1.1941997	0	0
5	Younger	Disengagement	11	3.5	-.45204067	5	-1.1941997	0	0
5	Younger	Disengagement	12	3.5	-.45204067	5	-1.1941997	0	0
5	Younger	Negativity	13	3.5	-.45204067	5	-1.1941997	0	0
5	Younger	Negativity	14	3.5	-.45204067	5	-1.1941997	0	0
5	Younger	Disengagement	15	3.5	-.45204067	5	-1.1941997	0	0
5	Younger	Negativity	16	3.5	-.45204067	5	-1.1941997	0	0
5	Younger	Negativity	17	3.5	-.45204067	5	-1.1941997	0	0
5	Younger	Positivity	18	3.5	-.45204067	5	-1.1941997	0	0
5	Younger	Disengagement	19	3.5	-.45204067	5	-1.1941997	0	0
5	Younger	Positivity	20	3.5	-.45204067	5	-1.1941997	0	0
5	Younger	Positivity	21	3.5	-.45204067	5	-1.1941997	0	0
5	Younger	Disengagement	22	3.5	-.45204067	5	-1.1941997	0	0
5	Younger	Disengagement	23	3.5	-.45204067	5	-1.1941997	0	0
5	Younger	Disengagement	24	3.5	-.45204067	5	-1.1941997	0	0
5	Younger	Negativity	25	3.5	-.45204067	5	-1.1941997	0	0
5	Younger	Disengagement	26	3.5	-.45204067	5	-1.1941997	0	0
5	Younger	Disengagement	27	3.5	-.45204067	5	-1.1941997	0	0
5	Younger	Positivity	28	3.5	-.45204067	5	-1.1941997	0	0
5	Younger	Positivity	29	3.5	-.45204067	5	-1.1941997	0	0
5	Older	Disengagement	0	3.5	-.45204067	5	-1.1941997	0	0
5	Older	Disengagement	1	3.5	-.45204067	5	-1.1941997	0	0
5	Older	Negativity	2	3.5	-.45204067	5	-1.1941997	0	0
5	Older	Disengagement	3	3.5	-.45204067	5	-1.1941997	0	0
5	Older	Disengagement	4	3.5	-.45204067	5	-1.1941997	0	0
5	Older	Negativity	5	3.5	-.45204067	5	-1.1941997	0	0
5	Older	Disengagement	6	3.5	-.45204067	5	-1.1941997	0	0
5	Older	Negativity	7	3.5	-.45204067	5	-1.1941997	0	0
5	Older	Disengagement	8	3.5	-.45204067	5	-1.1941997	0	0
5	Older	Disengagement	9	3.5	-.45204067	5	-1.1941997	0	0
5	Older	Disengagement	10	3.5	-.45204067	5	-1.1941997	0	0
5	Older	Disengagement	11	3.5	-.45204067	5	-1.1941997	0	0
5	Older	Disengagement	12	3.5	-.45204067	5	-1.1941997	0	0
5	Older	Negativity	13	3.5	-.45204067	5	-1.1941997	0	0
5	Older	Disengagement	14	3.5	-.45204067	5	-1.1941997	0	0
5	Older	Disengagement	15	3.5	-.45204067	5	-1.1941997	0	0
5	Older	Disengagement	16	3.5	-.45204067	5	-1.1941997	0	0
5	Older	Negativity	17	3.5	-.45204067	5	-1.1941997	0	0
5	Older	Disengagement	18	3.5	-.45204067	5	-1.1941997	0	0
5	Older	Disengagement	19	3.5	-.45204067	5	-1.1941997	0	0
5	Older	Disengagement	20	3.5	-.45204067	5	-1.1941997	0	0
5	Older	Disengagement	21	3.5	-.45204067	5	-1.1941997	0	0
5	Older	Disengagement	22	3.5	-.45204067	5	-1.1941997	0	0
5	Older	Disengagement	23	3.5	-.45204067	5	-1.1941997	0	0
5	Older	Disengagement	24	3.5	-.45204067	5	-1.1941997	0	0
5	Older	Negativity	25	3.5	-.45204067	5	-1.1941997	0	0
5	Older	Disengagement	26	3.5	-.45204067	5	-1.1941997	0	0
5	Older	Disengagement	27	3.5	-.45204067	5	-1.1941997	0	0
5	Older	Disengagement	28	3.5	-.45204067	5	-1.1941997	0	0
5	Older	Disengagement	29	3.5	-.45204067	5	-1.1941997	0	0
6	Younger	Disengagement	0	4	-.75279468	4.6666665	.32474774	1	1
6	Younger	Disengagement	1	4	-.75279468	4.6666665	.32474774	1	1
6	Younger	Negativity	2	4	-.75279468	4.6666665	.32474774	1	1
6	Younger	Disengagement	3	4	-.75279468	4.6666665	.32474774	1	1
6	Younger	Disengagement	4	4	-.75279468	4.6666665	.32474774	1	1
6	Younger	Disengagement	5	4	-.75279468	4.6666665	.32474774	1	1
6	Younger	Disengagement	6	4	-.75279468	4.6666665	.32474774	1	1
6	Younger	Positivity	7	4	-.75279468	4.6666665	.32474774	1	1
6	Younger	Disengagement	8	4	-.75279468	4.6666665	.32474774	1	1
6	Younger	Negativity	9	4	-.75279468	4.6666665	.32474774	1	1
6	Younger	Disengagement	10	4	-.75279468	4.6666665	.32474774	1	1
6	Younger	Disengagement	11	4	-.75279468	4.6666665	.32474774	1	1
6	Younger	Disengagement	12	4	-.75279468	4.6666665	.32474774	1	1
6	Younger	Disengagement	13	4	-.75279468	4.6666665	.32474774	1	1
6	Younger	Disengagement	14	4	-.75279468	4.6666665	.32474774	1	1
6	Younger	Disengagement	15	4	-.75279468	4.6666665	.32474774	1	1
6	Younger	Negativity	16	4	-.75279468	4.6666665	.32474774	1	1
6	Younger	Disengagement	17	4	-.75279468	4.6666665	.32474774	1	1
6	Younger	Disengagement	18	4	-.75279468	4.6666665	.32474774	1	1
6	Younger	Disengagement	19	4	-.75279468	4.6666665	.32474774	1	1
6	Younger	Disengagement	20	4	-.75279468	4.6666665	.32474774	1	1
6	Younger	Disengagement	21	4	-.75279468	4.6666665	.32474774	1	1
6	Younger	Disengagement	22	4	-.75279468	4.6666665	.32474774	1	1
6	Younger	Positivity	23	4	-.75279468	4.6666665	.32474774	1	1
6	Younger	Positivity	24	4	-.75279468	4.6666665	.32474774	1	1
6	Younger	Negativity	25	4	-.75279468	4.6666665	.32474774	1	1
6	Younger	Disengagement	26	4	-.75279468	4.6666665	.32474774	1	1
6	Younger	Disengagement	27	4	-.75279468	4.6666665	.32474774	1	1
6	Younger	Negativity	28	4	-.75279468	4.6666665	.32474774	1	1
6	Younger	Negativity	29	4	-.75279468	4.6666665	.32474774	1	1
6	Older	Disengagement	0	4	-.75279468	4.6666665	.32474774	1	1
6	Older	Disengagement	1	4	-.75279468	4.6666665	.32474774	1	1
6	Older	Negativity	2	4	-.75279468	4.6666665	.32474774	1	1
6	Older	Disengagement	3	4	-.75279468	4.6666665	.32474774	1	1
6	Older	Disengagement	4	4	-.75279468	4.6666665	.32474774	1	1
6	Older	Disengagement	5	4	-.75279468	4.6666665	.32474774	1	1
6	Older	Disengagement	6	4	-.75279468	4.6666665	.32474774	1	1
6	Older	Disengagement	7	4	-.75279468	4.6666665	.32474774	1	1
6	Older	Disengagement	8	4	-.75279468	4.6666665	.32474774	1	1
6	Older	Negativity	9	4	-.75279468	4.6666665	.32474774	1	1
6	Older	Disengagement	10	4	-.75279468	4.6666665	.32474774	1	1
6	Older	Disengagement	11	4	-.75279468	4.6666665	.32474774	1	1
6	Older	Positivity	12	4	-.75279468	4.6666665	.32474774	1	1
6	Older	Disengagement	13	4	-.75279468	4.6666665	.32474774	1	1
6	Older	Disengagement	14	4	-.75279468	4.6666665	.32474774	1	1
6	Older	Positivity	15	4	-.75279468	4.6666665	.32474774	1	1
6	Older	Negativity	16	4	-.75279468	4.6666665	.32474774	1	1
6	Older	Disengagement	17	4	-.75279468	4.6666665	.32474774	1	1
6	Older	Disengagement	18	4	-.75279468	4.6666665	.32474774	1	1
6	Older	Disengagement	19	4	-.75279468	4.6666665	.32474774	1	1
6	Older	Disengagement	20	4	-.75279468	4.6666665	.32474774	1	1
6	Older	Disengagement	21	4	-.75279468	4.6666665	.32474774	1	1
6	Older	Positivity	22	4	-.75279468	4.6666665	.32474774	1	1
6	Older	Disengagement	23	4	-.75279468	4.6666665	.32474774	1	1
6	Older	Disengagement	24	4	-.75279468	4.6666665	.32474774	1	1
6	Older	Negativity	25	4	-.75279468	4.6666665	.32474774	1	1
6	Older	Disengagement	26	4	-.75279468	4.6666665	.32474774	1	1
6	Older	Disengagement	27	4	-.75279468	4.6666665	.32474774	1	1
6	Older	Negativity	28	4	-.75279468	4.6666665	.32474774	1	1
6	Older	Negativity	29	4	-.75279468	4.6666665	.32474774	1	1
7	Younger	Negativity	0	3.3333333	-.96549314	4.2249999	-.84574848	1	0
7	Younger	Negativity	1	3.3333333	-.96549314	4.2249999	-.84574848	1	0
7	Younger	Negativity	2	3.3333333	-.96549314	4.2249999	-.84574848	1	0
7	Younger	Negativity	3	3.3333333	-.96549314	4.2249999	-.84574848	1	0
7	Younger	Negativity	4	3.3333333	-.96549314	4.2249999	-.84574848	1	0
7	Younger	Negativity	5	3.3333333	-.96549314	4.2249999	-.84574848	1	0
7	Younger	Negativity	6	3.3333333	-.96549314	4.2249999	-.84574848	1	0
7	Younger	Negativity	7	3.3333333	-.96549314	4.2249999	-.84574848	1	0
7	Younger	Negativity	8	3.3333333	-.96549314	4.2249999	-.84574848	1	0
7	Younger	Negativity	9	3.3333333	-.96549314	4.2249999	-.84574848	1	0
7	Younger	Disengagement	10	3.3333333	-.96549314	4.2249999	-.84574848	1	0
7	Younger	Disengagement	11	3.3333333	-.96549314	4.2249999	-.84574848	1	0
7	Older	Negativity	0	3.3333333	-.96549314	4.2249999	-.84574848	1	0
7	Older	Negativity	1	3.3333333	-.96549314	4.2249999	-.84574848	1	0
7	Older	Negativity	2	3.3333333	-.96549314	4.2249999	-.84574848	1	0
7	Older	Negativity	3	3.3333333	-.96549314	4.2249999	-.84574848	1	0
7	Older	Negativity	4	3.3333333	-.96549314	4.2249999	-.84574848	1	0
7	Older	Disengagement	5	3.3333333	-.96549314	4.2249999	-.84574848	1	0
7	Older	Negativity	6	3.3333333	-.96549314	4.2249999	-.84574848	1	0
7	Older	Negativity	7	3.3333333	-.96549314	4.2249999	-.84574848	1	0
7	Older	Negativity	8	3.3333333	-.96549314	4.2249999	-.84574848	1	0
7	Older	Negativity	9	3.3333333	-.96549314	4.2249999	-.84574848	1	0
7	Older	Disengagement	10	3.3333333	-.96549314	4.2249999	-.84574848	1	0
7	Older	Disengagement	11	3.3333333	-.96549314	4.2249999	-.84574848	1	0
8	Younger	Disengagement	0	3.1666667	.46595603	4.8000002	-1.1388845	1	1
8	Younger	Negativity	1	3.1666667	.46595603	4.8000002	-1.1388845	1	1
8	Younger	Disengagement	2	3.1666667	.46595603	4.8000002	-1.1388845	1	1
8	Younger	Disengagement	3	3.1666667	.46595603	4.8000002	-1.1388845	1	1
8	Younger	Disengagement	4	3.1666667	.46595603	4.8000002	-1.1388845	1	1
8	Younger	Disengagement	5	3.1666667	.46595603	4.8000002	-1.1388845	1	1
8	Younger	Disengagement	6	3.1666667	.46595603	4.8000002	-1.1388845	1	1
8	Younger	Negativity	7	3.1666667	.46595603	4.8000002	-1.1388845	1	1
8	Younger	Negativity	8	3.1666667	.46595603	4.8000002	-1.1388845	1	1
8	Younger	Disengagement	9	3.1666667	.46595603	4.8000002	-1.1388845	1	1
8	Younger	Disengagement	10	3.1666667	.46595603	4.8000002	-1.1388845	1	1
8	Younger	Disengagement	11	3.1666667	.46595603	4.8000002	-1.1388845	1	1
8	Younger	Disengagement	12	3.1666667	.46595603	4.8000002	-1.1388845	1	1
8	Younger	Disengagement	13	3.1666667	.46595603	4.8000002	-1.1388845	1	1
8	Younger	Disengagement	14	3.1666667	.46595603	4.8000002	-1.1388845	1	1
8	Younger	Negativity	15	3.1666667	.46595603	4.8000002	-1.1388845	1	1
8	Younger	Disengagement	16	3.1666667	.46595603	4.8000002	-1.1388845	1	1
8	Younger	Disengagement	17	3.1666667	.46595603	4.8000002	-1.1388845	1	1
8	Younger	Disengagement	18	3.1666667	.46595603	4.8000002	-1.1388845	1	1
8	Younger	Disengagement	19	3.1666667	.46595603	4.8000002	-1.1388845	1	1
8	Younger	Disengagement	20	3.1666667	.46595603	4.8000002	-1.1388845	1	1
8	Younger	Disengagement	21	3.1666667	.46595603	4.8000002	-1.1388845	1	1
8	Younger	Disengagement	22	3.1666667	.46595603	4.8000002	-1.1388845	1	1
8	Younger	Disengagement	23	3.1666667	.46595603	4.8000002	-1.1388845	1	1
8	Younger	Negativity	24	3.1666667	.46595603	4.8000002	-1.1388845	1	1
8	Younger	Positivity	25	3.1666667	.46595603	4.8000002	-1.1388845	1	1
8	Younger	Disengagement	26	3.1666667	.46595603	4.8000002	-1.1388845	1	1
8	Younger	Disengagement	27	3.1666667	.46595603	4.8000002	-1.1388845	1	1
8	Older	Disengagement	0	3.1666667	.46595603	4.8000002	-1.1388845	1	1
8	Older	Negativity	1	3.1666667	.46595603	4.8000002	-1.1388845	1	1
8	Older	Disengagement	2	3.1666667	.46595603	4.8000002	-1.1388845	1	1
8	Older	Disengagement	3	3.1666667	.46595603	4.8000002	-1.1388845	1	1
8	Older	Disengagement	4	3.1666667	.46595603	4.8000002	-1.1388845	1	1
8	Older	Disengagement	5	3.1666667	.46595603	4.8000002	-1.1388845	1	1
8	Older	Disengagement	6	3.1666667	.46595603	4.8000002	-1.1388845	1	1
8	Older	Negativity	7	3.1666667	.46595603	4.8000002	-1.1388845	1	1
8	Older	Negativity	8	3.1666667	.46595603	4.8000002	-1.1388845	1	1
8	Older	Disengagement	9	3.1666667	.46595603	4.8000002	-1.1388845	1	1
8	Older	Disengagement	10	3.1666667	.46595603	4.8000002	-1.1388845	1	1
8	Older	Disengagement	11	3.1666667	.46595603	4.8000002	-1.1388845	1	1
8	Older	Disengagement	12	3.1666667	.46595603	4.8000002	-1.1388845	1	1
8	Older	Negativity	13	3.1666667	.46595603	4.8000002	-1.1388845	1	1
8	Older	Disengagement	14	3.1666667	.46595603	4.8000002	-1.1388845	1	1
8	Older	Negativity	15	3.1666667	.46595603	4.8000002	-1.1388845	1	1
8	Older	Disengagement	16	3.1666667	.46595603	4.8000002	-1.1388845	1	1
8	Older	Disengagement	17	3.1666667	.46595603	4.8000002	-1.1388845	1	1
8	Older	Disengagement	18	3.1666667	.46595603	4.8000002	-1.1388845	1	1
8	Older	Positivity	19	3.1666667	.46595603	4.8000002	-1.1388845	1	1
8	Older	Positivity	20	3.1666667	.46595603	4.8000002	-1.1388845	1	1
8	Older	Positivity	21	3.1666667	.46595603	4.8000002	-1.1388845	1	1
8	Older	Positivity	22	3.1666667	.46595603	4.8000002	-1.1388845	1	1
8	Older	Positivity	23	3.1666667	.46595603	4.8000002	-1.1388845	1	1
8	Older	Negativity	24	3.1666667	.46595603	4.8000002	-1.1388845	1	1
8	Older	Disengagement	25	3.1666667	.46595603	4.8000002	-1.1388845	1	1
8	Older	Disengagement	26	3.1666667	.46595603	4.8000002	-1.1388845	1	1
8	Older	Disengagement	27	3.1666667	.46595603	4.8000002	-1.1388845	1	1
9	Younger	Positivity	0	3.8888888	.20674352	5	-.31011847	1	0
9	Younger	Disengagement	1	3.8888888	.20674352	5	-.31011847	1	0
9	Younger	Disengagement	2	3.8888888	.20674352	5	-.31011847	1	0
9	Younger	Disengagement	3	3.8888888	.20674352	5	-.31011847	1	0
9	Younger	Disengagement	4	3.8888888	.20674352	5	-.31011847	1	0
9	Younger	Disengagement	5	3.8888888	.20674352	5	-.31011847	1	0
9	Younger	Disengagement	6	3.8888888	.20674352	5	-.31011847	1	0
9	Younger	Disengagement	7	3.8888888	.20674352	5	-.31011847	1	0
9	Younger	Disengagement	8	3.8888888	.20674352	5	-.31011847	1	0
9	Younger	Positivity	9	3.8888888	.20674352	5	-.31011847	1	0
9	Younger	Negativity	10	3.8888888	.20674352	5	-.31011847	1	0
9	Younger	Disengagement	11	3.8888888	.20674352	5	-.31011847	1	0
9	Younger	Disengagement	12	3.8888888	.20674352	5	-.31011847	1	0
9	Younger	Disengagement	13	3.8888888	.20674352	5	-.31011847	1	0
9	Younger	Positivity	14	3.8888888	.20674352	5	-.31011847	1	0
9	Younger	Positivity	15	3.8888888	.20674352	5	-.31011847	1	0
9	Younger	Positivity	16	3.8888888	.20674352	5	-.31011847	1	0
9	Younger	Positivity	17	3.8888888	.20674352	5	-.31011847	1	0
9	Younger	Positivity	18	3.8888888	.20674352	5	-.31011847	1	0
9	Younger	Positivity	19	3.8888888	.20674352	5	-.31011847	1	0
9	Younger	Disengagement	20	3.8888888	.20674352	5	-.31011847	1	0
9	Younger	Disengagement	21	3.8888888	.20674352	5	-.31011847	1	0
9	Younger	Disengagement	22	3.8888888	.20674352	5	-.31011847	1	0
9	Younger	Disengagement	23	3.8888888	.20674352	5	-.31011847	1	0
9	Younger	Disengagement	24	3.8888888	.20674352	5	-.31011847	1	0
9	Younger	Disengagement	25	3.8888888	.20674352	5	-.31011847	1	0
9	Younger	Disengagement	26	3.8888888	.20674352	5	-.31011847	1	0
9	Younger	Disengagement	27	3.8888888	.20674352	5	-.31011847	1	0
9	Younger	Disengagement	28	3.8888888	.20674352	5	-.31011847	1	0
9	Older	Disengagement	0	3.8888888	.20674352	5	-.31011847	0	0
9	Older	Disengagement	1	3.8888888	.20674352	5	-.31011847	0	0
9	Older	Disengagement	2	3.8888888	.20674352	5	-.31011847	0	0
9	Older	Disengagement	3	3.8888888	.20674352	5	-.31011847	0	0
9	Older	Disengagement	4	3.8888888	.20674352	5	-.31011847	0	0
9	Older	Disengagement	5	3.8888888	.20674352	5	-.31011847	0	0
9	Older	Disengagement	6	3.8888888	.20674352	5	-.31011847	0	0
9	Older	Positivity	7	3.8888888	.20674352	5	-.31011847	0	0
9	Older	Positivity	8	3.8888888	.20674352	5	-.31011847	0	0
9	Older	Disengagement	9	3.8888888	.20674352	5	-.31011847	0	0
9	Older	Negativity	10	3.8888888	.20674352	5	-.31011847	0	0
9	Older	Disengagement	11	3.8888888	.20674352	5	-.31011847	0	0
9	Older	Disengagement	12	3.8888888	.20674352	5	-.31011847	0	0
9	Older	Disengagement	13	3.8888888	.20674352	5	-.31011847	0	0
9	Older	Positivity	14	3.8888888	.20674352	5	-.31011847	0	0
9	Older	Positivity	15	3.8888888	.20674352	5	-.31011847	0	0
9	Older	Positivity	16	3.8888888	.20674352	5	-.31011847	0	0
9	Older	Disengagement	17	3.8888888	.20674352	5	-.31011847	0	0
9	Older	Disengagement	18	3.8888888	.20674352	5	-.31011847	0	0
9	Older	Disengagement	19	3.8888888	.20674352	5	-.31011847	0	0
9	Older	Disengagement	20	3.8888888	.20674352	5	-.31011847	0	0
9	Older	Disengagement	21	3.8888888	.20674352	5	-.31011847	0	0
9	Older	Disengagement	22	3.8888888	.20674352	5	-.31011847	0	0
9	Older	Disengagement	23	3.8888888	.20674352	5	-.31011847	0	0
9	Older	Disengagement	24	3.8888888	.20674352	5	-.31011847	0	0
9	Older	Disengagement	25	3.8888888	.20674352	5	-.31011847	0	0
9	Older	Disengagement	26	3.8888888	.20674352	5	-.31011847	0	0
9	Older	Disengagement	27	3.8888888	.20674352	5	-.31011847	0	0
9	Older	Positivity	28	3.8888888	.20674352	5	-.31011847	0	0
10	Younger	Positivity	0	5		4.5999999	.51077187	1	0
10	Younger	Disengagement	1	5		4.5999999	.51077187	1	0
10	Younger	Disengagement	2	5		4.5999999	.51077187	1	0
10	Younger	Negativity	3	5		4.5999999	.51077187	1	0
10	Younger	Disengagement	4	5		4.5999999	.51077187	1	0
10	Younger	Disengagement	5	5		4.5999999	.51077187	1	0
10	Younger	Disengagement	6	5		4.5999999	.51077187	1	0
10	Younger	Disengagement	7	5		4.5999999	.51077187	1	0
10	Younger	Disengagement	8	5		4.5999999	.51077187	1	0
10	Younger	Disengagement	9	5		4.5999999	.51077187	1	0
10	Younger	Disengagement	10	5		4.5999999	.51077187	1	0
10	Younger	Disengagement	11	5		4.5999999	.51077187	1	0
10	Younger	Disengagement	12	5		4.5999999	.51077187	1	0
10	Younger	Disengagement	13	5		4.5999999	.51077187	1	0
10	Younger	Disengagement	14	5		4.5999999	.51077187	1	0
10	Younger	Disengagement	15	5		4.5999999	.51077187	1	0
10	Younger	Positivity	16	5		4.5999999	.51077187	1	0
10	Younger	Negativity	17	5		4.5999999	.51077187	1	0
10	Younger	Positivity	18	5		4.5999999	.51077187	1	0
10	Younger	Positivity	19	5		4.5999999	.51077187	1	0
10	Younger	Positivity	20	5		4.5999999	.51077187	1	0
10	Younger	Positivity	21	5		4.5999999	.51077187	1	0
10	Younger	Positivity	22	5		4.5999999	.51077187	1	0
10	Younger	Positivity	23	5		4.5999999	.51077187	1	0
10	Younger	Positivity	24	5		4.5999999	.51077187	1	0
10	Younger	Disengagement	25	5		4.5999999	.51077187	1	0
10	Older	Disengagement	0	5		4.5999999	.51077187	0	0
10	Older	Disengagement	1	5		4.5999999	.51077187	0	0
10	Older	Disengagement	2	5		4.5999999	.51077187	0	0
10	Older	Negativity	3	5		4.5999999	.51077187	0	0
10	Older	Disengagement	4	5		4.5999999	.51077187	0	0
10	Older	Disengagement	5	5		4.5999999	.51077187	0	0
10	Older	Disengagement	6	5		4.5999999	.51077187	0	0
10	Older	Negativity	7	5		4.5999999	.51077187	0	0
10	Older	Negativity	8	5		4.5999999	.51077187	0	0
10	Older	Disengagement	9	5		4.5999999	.51077187	0	0
10	Older	Disengagement	10	5		4.5999999	.51077187	0	0
10	Older	Disengagement	11	5		4.5999999	.51077187	0	0
10	Older	Disengagement	12	5		4.5999999	.51077187	0	0
10	Older	Disengagement	13	5		4.5999999	.51077187	0	0
10	Older	Disengagement	14	5		4.5999999	.51077187	0	0
10	Older	Disengagement	15	5		4.5999999	.51077187	0	0
10	Older	Disengagement	16	5		4.5999999	.51077187	0	0
10	Older	Negativity	17	5		4.5999999	.51077187	0	0
10	Older	Disengagement	18	5		4.5999999	.51077187	0	0
10	Older	Disengagement	19	5		4.5999999	.51077187	0	0
10	Older	Disengagement	20	5		4.5999999	.51077187	0	0
10	Older	Disengagement	21	5		4.5999999	.51077187	0	0
10	Older	Disengagement	22	5		4.5999999	.51077187	0	0
10	Older	Disengagement	23	5		4.5999999	.51077187	0	0
10	Older	Disengagement	24	5		4.5999999	.51077187	0	0
10	Older	Positivity	25	5		4.5999999	.51077187	0	0
11	Younger	Negativity	0	3.1111112	.70002931	4.9333334	.58813864	0	1
11	Younger	Negativity	1	3.1111112	.70002931	4.9333334	.58813864	0	1
11	Younger	Disengagement	2	3.1111112	.70002931	4.9333334	.58813864	0	1
11	Younger	Negativity	3	3.1111112	.70002931	4.9333334	.58813864	0	1
11	Younger	Negativity	4	3.1111112	.70002931	4.9333334	.58813864	0	1
11	Younger	Negativity	5	3.1111112	.70002931	4.9333334	.58813864	0	1
11	Younger	Disengagement	6	3.1111112	.70002931	4.9333334	.58813864	0	1
11	Younger	Disengagement	7	3.1111112	.70002931	4.9333334	.58813864	0	1
11	Younger	Disengagement	8	3.1111112	.70002931	4.9333334	.58813864	0	1
11	Younger	Positivity	9	3.1111112	.70002931	4.9333334	.58813864	0	1
11	Younger	Disengagement	10	3.1111112	.70002931	4.9333334	.58813864	0	1
11	Younger	Negativity	11	3.1111112	.70002931	4.9333334	.58813864	0	1
11	Younger	Negativity	12	3.1111112	.70002931	4.9333334	.58813864	0	1
11	Younger	Negativity	13	3.1111112	.70002931	4.9333334	.58813864	0	1
11	Younger	Disengagement	14	3.1111112	.70002931	4.9333334	.58813864	0	1
11	Younger	Disengagement	15	3.1111112	.70002931	4.9333334	.58813864	0	1
11	Younger	Positivity	16	3.1111112	.70002931	4.9333334	.58813864	0	1
11	Younger	Negativity	17	3.1111112	.70002931	4.9333334	.58813864	0	1
11	Younger	Disengagement	18	3.1111112	.70002931	4.9333334	.58813864	0	1
11	Younger	Disengagement	19	3.1111112	.70002931	4.9333334	.58813864	0	1
11	Younger	Positivity	20	3.1111112	.70002931	4.9333334	.58813864	0	1
11	Younger	Positivity	21	3.1111112	.70002931	4.9333334	.58813864	0	1
11	Younger	Positivity	22	3.1111112	.70002931	4.9333334	.58813864	0	1
11	Younger	Positivity	23	3.1111112	.70002931	4.9333334	.58813864	0	1
11	Younger	Positivity	24	3.1111112	.70002931	4.9333334	.58813864	0	1
11	Younger	Positivity	25	3.1111112	.70002931	4.9333334	.58813864	0	1
11	Younger	Positivity	26	3.1111112	.70002931	4.9333334	.58813864	0	1
11	Younger	Positivity	27	3.1111112	.70002931	4.9333334	.58813864	0	1
11	Older	Negativity	0	3.1111112	.70002931	4.9333334	.58813864	0	1
11	Older	Negativity	1	3.1111112	.70002931	4.9333334	.58813864	0	1
11	Older	Disengagement	2	3.1111112	.70002931	4.9333334	.58813864	0	1
11	Older	Negativity	3	3.1111112	.70002931	4.9333334	.58813864	0	1
11	Older	Disengagement	4	3.1111112	.70002931	4.9333334	.58813864	0	1
11	Older	Negativity	5	3.1111112	.70002931	4.9333334	.58813864	0	1
11	Older	Disengagement	6	3.1111112	.70002931	4.9333334	.58813864	0	1
11	Older	Disengagement	7	3.1111112	.70002931	4.9333334	.58813864	0	1
11	Older	Disengagement	8	3.1111112	.70002931	4.9333334	.58813864	0	1
11	Older	Disengagement	9	3.1111112	.70002931	4.9333334	.58813864	0	1
11	Older	Disengagement	10	3.1111112	.70002931	4.9333334	.58813864	0	1
11	Older	Negativity	11	3.1111112	.70002931	4.9333334	.58813864	0	1
11	Older	Negativity	12	3.1111112	.70002931	4.9333334	.58813864	0	1
11	Older	Disengagement	13	3.1111112	.70002931	4.9333334	.58813864	0	1
11	Older	Disengagement	14	3.1111112	.70002931	4.9333334	.58813864	0	1
11	Older	Disengagement	15	3.1111112	.70002931	4.9333334	.58813864	0	1
11	Older	Disengagement	16	3.1111112	.70002931	4.9333334	.58813864	0	1
11	Older	Disengagement	17	3.1111112	.70002931	4.9333334	.58813864	0	1
11	Older	Disengagement	18	3.1111112	.70002931	4.9333334	.58813864	0	1
11	Older	Disengagement	19	3.1111112	.70002931	4.9333334	.58813864	0	1
11	Older	Disengagement	20	3.1111112	.70002931	4.9333334	.58813864	0	1
11	Older	Disengagement	21	3.1111112	.70002931	4.9333334	.58813864	0	1
11	Older	Disengagement	22	3.1111112	.70002931	4.9333334	.58813864	0	1
11	Older	Disengagement	23	3.1111112	.70002931	4.9333334	.58813864	0	1
11	Older	Disengagement	24	3.1111112	.70002931	4.9333334	.58813864	0	1
11	Older	Disengagement	25	3.1111112	.70002931	4.9333334	.58813864	0	1
11	Older	Disengagement	26	3.1111112	.70002931	4.9333334	.58813864	0	1
11	Older	Disengagement	27	3.1111112	.70002931	4.9333334	.58813864	0	1
12	Younger	Disengagement	0	3.5555556		4.5	.38675576	0	0
12	Younger	Disengagement	1	3.5555556		4.5	.38675576	0	0
12	Younger	Positivity	2	3.5555556		4.5	.38675576	0	0
12	Younger	Negativity	3	3.5555556		4.5	.38675576	0	0
12	Younger	Disengagement	4	3.5555556		4.5	.38675576	0	0
12	Younger	Disengagement	5	3.5555556		4.5	.38675576	0	0
12	Younger	Disengagement	6	3.5555556		4.5	.38675576	0	0
12	Younger	Negativity	7	3.5555556		4.5	.38675576	0	0
12	Younger	Disengagement	8	3.5555556		4.5	.38675576	0	0
12	Younger	Disengagement	9	3.5555556		4.5	.38675576	0	0
12	Younger	Disengagement	10	3.5555556		4.5	.38675576	0	0
12	Younger	Disengagement	11	3.5555556		4.5	.38675576	0	0
12	Younger	Disengagement	12	3.5555556		4.5	.38675576	0	0
12	Younger	Positivity	13	3.5555556		4.5	.38675576	0	0
12	Younger	Positivity	14	3.5555556		4.5	.38675576	0	0
12	Younger	Positivity	15	3.5555556		4.5	.38675576	0	0
12	Younger	Positivity	16	3.5555556		4.5	.38675576	0	0
12	Younger	Positivity	17	3.5555556		4.5	.38675576	0	0
12	Younger	Disengagement	18	3.5555556		4.5	.38675576	0	0
12	Younger	Disengagement	19	3.5555556		4.5	.38675576	0	0
12	Younger	Disengagement	20	3.5555556		4.5	.38675576	0	0
12	Younger	Negativity	21	3.5555556		4.5	.38675576	0	0
12	Younger	Negativity	22	3.5555556		4.5	.38675576	0	0
12	Younger	Negativity	23	3.5555556		4.5	.38675576	0	0
12	Younger	Positivity	24	3.5555556		4.5	.38675576	0	0
12	Younger	Negativity	25	3.5555556		4.5	.38675576	0	0
12	Younger	Negativity	26	3.5555556		4.5	.38675576	0	0
12	Younger	Negativity	27	3.5555556		4.5	.38675576	0	0
12	Younger	Disengagement	28	3.5555556		4.5	.38675576	0	0
12	Younger	Disengagement	29	3.5555556		4.5	.38675576	0	0
12	Older	Disengagement	0	3.5555556		4.5	.38675576	1	0
12	Older	Disengagement	1	3.5555556		4.5	.38675576	1	0
12	Older	Disengagement	2	3.5555556		4.5	.38675576	1	0
12	Older	Negativity	3	3.5555556		4.5	.38675576	1	0
12	Older	Disengagement	4	3.5555556		4.5	.38675576	1	0
12	Older	Positivity	5	3.5555556		4.5	.38675576	1	0
12	Older	Disengagement	6	3.5555556		4.5	.38675576	1	0
12	Older	Negativity	7	3.5555556		4.5	.38675576	1	0
12	Older	Disengagement	8	3.5555556		4.5	.38675576	1	0
12	Older	Disengagement	9	3.5555556		4.5	.38675576	1	0
12	Older	Disengagement	10	3.5555556		4.5	.38675576	1	0
12	Older	Positivity	11	3.5555556		4.5	.38675576	1	0
12	Older	Disengagement	12	3.5555556		4.5	.38675576	1	0
12	Older	Disengagement	13	3.5555556		4.5	.38675576	1	0
12	Older	Disengagement	14	3.5555556		4.5	.38675576	1	0
12	Older	Disengagement	15	3.5555556		4.5	.38675576	1	0
12	Older	Disengagement	16	3.5555556		4.5	.38675576	1	0
12	Older	Disengagement	17	3.5555556		4.5	.38675576	1	0
12	Older	Disengagement	18	3.5555556		4.5	.38675576	1	0
12	Older	Disengagement	19	3.5555556		4.5	.38675576	1	0
12	Older	Disengagement	20	3.5555556		4.5	.38675576	1	0
12	Older	Negativity	21	3.5555556		4.5	.38675576	1	0
12	Older	Negativity	22	3.5555556		4.5	.38675576	1	0
12	Older	Negativity	23	3.5555556		4.5	.38675576	1	0
12	Older	Disengagement	24	3.5555556		4.5	.38675576	1	0
12	Older	Disengagement	25	3.5555556		4.5	.38675576	1	0
12	Older	Negativity	26	3.5555556		4.5	.38675576	1	0
12	Older	Negativity	27	3.5555556		4.5	.38675576	1	0
12	Older	Disengagement	28	3.5555556		4.5	.38675576	1	0
12	Older	Disengagement	29	3.5555556		4.5	.38675576	1	0
13	Younger	Negativity	0	3.2777777	-3.4308145	5	-.41129273	0	0
13	Younger	Negativity	1	3.2777777	-3.4308145	5	-.41129273	0	0
13	Younger	Disengagement	2	3.2777777	-3.4308145	5	-.41129273	0	0
13	Younger	Disengagement	3	3.2777777	-3.4308145	5	-.41129273	0	0
13	Younger	Disengagement	4	3.2777777	-3.4308145	5	-.41129273	0	0
13	Younger	Negativity	5	3.2777777	-3.4308145	5	-.41129273	0	0
13	Younger	Negativity	6	3.2777777	-3.4308145	5	-.41129273	0	0
13	Younger	Disengagement	7	3.2777777	-3.4308145	5	-.41129273	0	0
13	Younger	Disengagement	8	3.2777777	-3.4308145	5	-.41129273	0	0
13	Younger	Disengagement	9	3.2777777	-3.4308145	5	-.41129273	0	0
13	Younger	Negativity	10	3.2777777	-3.4308145	5	-.41129273	0	0
13	Younger	Disengagement	11	3.2777777	-3.4308145	5	-.41129273	0	0
13	Younger	Negativity	12	3.2777777	-3.4308145	5	-.41129273	0	0
13	Younger	Negativity	13	3.2777777	-3.4308145	5	-.41129273	0	0
13	Younger	Disengagement	14	3.2777777	-3.4308145	5	-.41129273	0	0
13	Younger	Disengagement	15	3.2777777	-3.4308145	5	-.41129273	0	0
13	Younger	Disengagement	16	3.2777777	-3.4308145	5	-.41129273	0	0
13	Younger	Disengagement	17	3.2777777	-3.4308145	5	-.41129273	0	0
13	Younger	Disengagement	18	3.2777777	-3.4308145	5	-.41129273	0	0
13	Younger	Disengagement	19	3.2777777	-3.4308145	5	-.41129273	0	0
13	Younger	Disengagement	20	3.2777777	-3.4308145	5	-.41129273	0	0
13	Younger	Disengagement	21	3.2777777	-3.4308145	5	-.41129273	0	0
13	Younger	Positivity	22	3.2777777	-3.4308145	5	-.41129273	0	0
13	Younger	Disengagement	23	3.2777777	-3.4308145	5	-.41129273	0	0
13	Younger	Positivity	24	3.2777777	-3.4308145	5	-.41129273	0	0
13	Younger	Disengagement	25	3.2777777	-3.4308145	5	-.41129273	0	0
13	Younger	Disengagement	26	3.2777777	-3.4308145	5	-.41129273	0	0
13	Younger	Disengagement	27	3.2777777	-3.4308145	5	-.41129273	0	0
13	Younger	Negativity	28	3.2777777	-3.4308145	5	-.41129273	0	0
13	Younger	Disengagement	29	3.2777777	-3.4308145	5	-.41129273	0	0
13	Older	Negativity	0	3.2777777	-3.4308145	5	-.41129273	1	0
13	Older	Negativity	1	3.2777777	-3.4308145	5	-.41129273	1	0
13	Older	Disengagement	2	3.2777777	-3.4308145	5	-.41129273	1	0
13	Older	Disengagement	3	3.2777777	-3.4308145	5	-.41129273	1	0
13	Older	Disengagement	4	3.2777777	-3.4308145	5	-.41129273	1	0
13	Older	Negativity	5	3.2777777	-3.4308145	5	-.41129273	1	0
13	Older	Negativity	6	3.2777777	-3.4308145	5	-.41129273	1	0
13	Older	Disengagement	7	3.2777777	-3.4308145	5	-.41129273	1	0
13	Older	Disengagement	8	3.2777777	-3.4308145	5	-.41129273	1	0
13	Older	Disengagement	9	3.2777777	-3.4308145	5	-.41129273	1	0
13	Older	Negativity	10	3.2777777	-3.4308145	5	-.41129273	1	0
13	Older	Disengagement	11	3.2777777	-3.4308145	5	-.41129273	1	0
13	Older	Negativity	12	3.2777777	-3.4308145	5	-.41129273	1	0
13	Older	Negativity	13	3.2777777	-3.4308145	5	-.41129273	1	0
13	Older	Disengagement	14	3.2777777	-3.4308145	5	-.41129273	1	0
13	Older	Disengagement	15	3.2777777	-3.4308145	5	-.41129273	1	0
13	Older	Disengagement	16	3.2777777	-3.4308145	5	-.41129273	1	0
13	Older	Disengagement	17	3.2777777	-3.4308145	5	-.41129273	1	0
13	Older	Disengagement	18	3.2777777	-3.4308145	5	-.41129273	1	0
13	Older	Disengagement	19	3.2777777	-3.4308145	5	-.41129273	1	0
13	Older	Positivity	20	3.2777777	-3.4308145	5	-.41129273	1	0
13	Older	Disengagement	21	3.2777777	-3.4308145	5	-.41129273	1	0
13	Older	Disengagement	22	3.2777777	-3.4308145	5	-.41129273	1	0
13	Older	Disengagement	23	3.2777777	-3.4308145	5	-.41129273	1	0
13	Older	Negativity	24	3.2777777	-3.4308145	5	-.41129273	1	0
13	Older	Disengagement	25	3.2777777	-3.4308145	5	-.41129273	1	0
13	Older	Disengagement	26	3.2777777	-3.4308145	5	-.41129273	1	0
13	Older	Disengagement	27	3.2777777	-3.4308145	5	-.41129273	1	0
13	Older	Negativity	28	3.2777777	-3.4308145	5	-.41129273	1	0
13	Older	Disengagement	29	3.2777777	-3.4308145	5	-.41129273	1	0
14	Younger	Disengagement	0	3.3055556	.1814893	4.5999999	.10800607	0	0
14	Younger	Positivity	1	3.3055556	.1814893	4.5999999	.10800607	0	0
14	Younger	Positivity	2	3.3055556	.1814893	4.5999999	.10800607	0	0
14	Younger	Disengagement	3	3.3055556	.1814893	4.5999999	.10800607	0	0
14	Younger	Disengagement	4	3.3055556	.1814893	4.5999999	.10800607	0	0
14	Younger	Disengagement	5	3.3055556	.1814893	4.5999999	.10800607	0	0
14	Younger	Disengagement	6	3.3055556	.1814893	4.5999999	.10800607	0	0
14	Younger	Positivity	7	3.3055556	.1814893	4.5999999	.10800607	0	0
14	Younger	Negativity	8	3.3055556	.1814893	4.5999999	.10800607	0	0
14	Younger	Disengagement	9	3.3055556	.1814893	4.5999999	.10800607	0	0
14	Younger	Disengagement	10	3.3055556	.1814893	4.5999999	.10800607	0	0
14	Younger	Disengagement	11	3.3055556	.1814893	4.5999999	.10800607	0	0
14	Younger	Disengagement	12	3.3055556	.1814893	4.5999999	.10800607	0	0
14	Younger	Positivity	13	3.3055556	.1814893	4.5999999	.10800607	0	0
14	Younger	Positivity	14	3.3055556	.1814893	4.5999999	.10800607	0	0
14	Younger	Disengagement	15	3.3055556	.1814893	4.5999999	.10800607	0	0
14	Younger	Disengagement	16	3.3055556	.1814893	4.5999999	.10800607	0	0
14	Younger	Positivity	17	3.3055556	.1814893	4.5999999	.10800607	0	0
14	Younger	Positivity	18	3.3055556	.1814893	4.5999999	.10800607	0	0
14	Younger	Disengagement	19	3.3055556	.1814893	4.5999999	.10800607	0	0
14	Younger	Disengagement	20	3.3055556	.1814893	4.5999999	.10800607	0	0
14	Younger	Positivity	21	3.3055556	.1814893	4.5999999	.10800607	0	0
14	Younger	Positivity	22	3.3055556	.1814893	4.5999999	.10800607	0	0
14	Younger	Positivity	23	3.3055556	.1814893	4.5999999	.10800607	0	0
14	Younger	Positivity	24	3.3055556	.1814893	4.5999999	.10800607	0	0
14	Younger	Positivity	25	3.3055556	.1814893	4.5999999	.10800607	0	0
14	Older	Positivity	0	3.3055556	.1814893	4.5999999	.10800607	1	0
14	Older	Positivity	1	3.3055556	.1814893	4.5999999	.10800607	1	0
14	Older	Disengagement	2	3.3055556	.1814893	4.5999999	.10800607	1	0
14	Older	Disengagement	3	3.3055556	.1814893	4.5999999	.10800607	1	0
14	Older	Disengagement	4	3.3055556	.1814893	4.5999999	.10800607	1	0
14	Older	Disengagement	5	3.3055556	.1814893	4.5999999	.10800607	1	0
14	Older	Disengagement	6	3.3055556	.1814893	4.5999999	.10800607	1	0
14	Older	Disengagement	7	3.3055556	.1814893	4.5999999	.10800607	1	0
14	Older	Negativity	8	3.3055556	.1814893	4.5999999	.10800607	1	0
14	Older	Disengagement	9	3.3055556	.1814893	4.5999999	.10800607	1	0
14	Older	Disengagement	10	3.3055556	.1814893	4.5999999	.10800607	1	0
14	Older	Disengagement	11	3.3055556	.1814893	4.5999999	.10800607	1	0
14	Older	Positivity	12	3.3055556	.1814893	4.5999999	.10800607	1	0
14	Older	Positivity	13	3.3055556	.1814893	4.5999999	.10800607	1	0
14	Older	Disengagement	14	3.3055556	.1814893	4.5999999	.10800607	1	0
14	Older	Disengagement	15	3.3055556	.1814893	4.5999999	.10800607	1	0
14	Older	Disengagement	16	3.3055556	.1814893	4.5999999	.10800607	1	0
14	Older	Disengagement	17	3.3055556	.1814893	4.5999999	.10800607	1	0
14	Older	Disengagement	18	3.3055556	.1814893	4.5999999	.10800607	1	0
14	Older	Disengagement	19	3.3055556	.1814893	4.5999999	.10800607	1	0
14	Older	Disengagement	20	3.3055556	.1814893	4.5999999	.10800607	1	0
14	Older	Disengagement	21	3.3055556	.1814893	4.5999999	.10800607	1	0
14	Older	Disengagement	22	3.3055556	.1814893	4.5999999	.10800607	1	0
14	Older	Disengagement	23	3.3055556	.1814893	4.5999999	.10800607	1	0
14	Older	Disengagement	24	3.3055556	.1814893	4.5999999	.10800607	1	0
14	Older	Disengagement	25	3.3055556	.1814893	4.5999999	.10800607	1	0
15	Younger	Negativity	0	2.9444444	.84390295	4.5999999	.17001411	1	0
15	Younger	Disengagement	1	2.9444444	.84390295	4.5999999	.17001411	1	0
15	Younger	Disengagement	2	2.9444444	.84390295	4.5999999	.17001411	1	0
15	Younger	Negativity	3	2.9444444	.84390295	4.5999999	.17001411	1	0
15	Younger	Negativity	4	2.9444444	.84390295	4.5999999	.17001411	1	0
15	Younger	Negativity	5	2.9444444	.84390295	4.5999999	.17001411	1	0
15	Younger	Disengagement	6	2.9444444	.84390295	4.5999999	.17001411	1	0
15	Younger	Disengagement	7	2.9444444	.84390295	4.5999999	.17001411	1	0
15	Younger	Disengagement	8	2.9444444	.84390295	4.5999999	.17001411	1	0
15	Younger	Disengagement	9	2.9444444	.84390295	4.5999999	.17001411	1	0
15	Younger	Disengagement	10	2.9444444	.84390295	4.5999999	.17001411	1	0
15	Younger	Disengagement	11	2.9444444	.84390295	4.5999999	.17001411	1	0
15	Younger	Disengagement	12	2.9444444	.84390295	4.5999999	.17001411	1	0
15	Younger	Disengagement	13	2.9444444	.84390295	4.5999999	.17001411	1	0
15	Younger	Disengagement	14	2.9444444	.84390295	4.5999999	.17001411	1	0
15	Younger	Disengagement	15	2.9444444	.84390295	4.5999999	.17001411	1	0
15	Younger	Disengagement	16	2.9444444	.84390295	4.5999999	.17001411	1	0
15	Younger	Disengagement	17	2.9444444	.84390295	4.5999999	.17001411	1	0
15	Younger	Disengagement	18	2.9444444	.84390295	4.5999999	.17001411	1	0
15	Younger	Disengagement	19	2.9444444	.84390295	4.5999999	.17001411	1	0
15	Younger	Disengagement	20	2.9444444	.84390295	4.5999999	.17001411	1	0
15	Younger	Disengagement	21	2.9444444	.84390295	4.5999999	.17001411	1	0
15	Younger	Disengagement	22	2.9444444	.84390295	4.5999999	.17001411	1	0
15	Younger	Disengagement	23	2.9444444	.84390295	4.5999999	.17001411	1	0
15	Younger	Disengagement	24	2.9444444	.84390295	4.5999999	.17001411	1	0
15	Younger	Negativity	25	2.9444444	.84390295	4.5999999	.17001411	1	0
15	Younger	Disengagement	26	2.9444444	.84390295	4.5999999	.17001411	1	0
15	Younger	Disengagement	27	2.9444444	.84390295	4.5999999	.17001411	1	0
15	Older	Negativity	0	2.9444444	.84390295	4.5999999	.17001411	0	0
15	Older	Disengagement	1	2.9444444	.84390295	4.5999999	.17001411	0	0
15	Older	Disengagement	2	2.9444444	.84390295	4.5999999	.17001411	0	0
15	Older	Negativity	3	2.9444444	.84390295	4.5999999	.17001411	0	0
15	Older	Negativity	4	2.9444444	.84390295	4.5999999	.17001411	0	0
15	Older	Negativity	5	2.9444444	.84390295	4.5999999	.17001411	0	0
15	Older	Disengagement	6	2.9444444	.84390295	4.5999999	.17001411	0	0
15	Older	Disengagement	7	2.9444444	.84390295	4.5999999	.17001411	0	0
15	Older	Disengagement	8	2.9444444	.84390295	4.5999999	.17001411	0	0
15	Older	Disengagement	9	2.9444444	.84390295	4.5999999	.17001411	0	0
15	Older	Positivity	10	2.9444444	.84390295	4.5999999	.17001411	0	0
15	Older	Positivity	11	2.9444444	.84390295	4.5999999	.17001411	0	0
15	Older	Disengagement	12	2.9444444	.84390295	4.5999999	.17001411	0	0
15	Older	Disengagement	13	2.9444444	.84390295	4.5999999	.17001411	0	0
15	Older	Disengagement	14	2.9444444	.84390295	4.5999999	.17001411	0	0
15	Older	Disengagement	15	2.9444444	.84390295	4.5999999	.17001411	0	0
15	Older	Disengagement	16	2.9444444	.84390295	4.5999999	.17001411	0	0
15	Older	Disengagement	17	2.9444444	.84390295	4.5999999	.17001411	0	0
15	Older	Positivity	18	2.9444444	.84390295	4.5999999	.17001411	0	0
15	Older	Disengagement	19	2.9444444	.84390295	4.5999999	.17001411	0	0
15	Older	Disengagement	20	2.9444444	.84390295	4.5999999	.17001411	0	0
15	Older	Disengagement	21	2.9444444	.84390295	4.5999999	.17001411	0	0
15	Older	Disengagement	22	2.9444444	.84390295	4.5999999	.17001411	0	0
15	Older	Positivity	23	2.9444444	.84390295	4.5999999	.17001411	0	0
15	Older	Positivity	24	2.9444444	.84390295	4.5999999	.17001411	0	0
15	Older	Positivity	25	2.9444444	.84390295	4.5999999	.17001411	0	0
15	Older	Disengagement	26	2.9444444	.84390295	4.5999999	.17001411	0	0
15	Older	Disengagement	27	2.9444444	.84390295	4.5999999	.17001411	0	0
16	Younger	Disengagement	0	3.6111112	.14172556	4.5	.7428723	1	1
16	Younger	Negativity	1	3.6111112	.14172556	4.5	.7428723	1	1
16	Younger	Disengagement	2	3.6111112	.14172556	4.5	.7428723	1	1
16	Younger	Negativity	3	3.6111112	.14172556	4.5	.7428723	1	1
16	Younger	Disengagement	4	3.6111112	.14172556	4.5	.7428723	1	1
16	Younger	Disengagement	5	3.6111112	.14172556	4.5	.7428723	1	1
16	Younger	Disengagement	6	3.6111112	.14172556	4.5	.7428723	1	1
16	Younger	Disengagement	7	3.6111112	.14172556	4.5	.7428723	1	1
16	Younger	Disengagement	8	3.6111112	.14172556	4.5	.7428723	1	1
16	Younger	Positivity	9	3.6111112	.14172556	4.5	.7428723	1	1
16	Younger	Disengagement	10	3.6111112	.14172556	4.5	.7428723	1	1
16	Younger	Disengagement	11	3.6111112	.14172556	4.5	.7428723	1	1
16	Younger	Disengagement	12	3.6111112	.14172556	4.5	.7428723	1	1
16	Younger	Disengagement	13	3.6111112	.14172556	4.5	.7428723	1	1
16	Younger	Disengagement	14	3.6111112	.14172556	4.5	.7428723	1	1
16	Younger	Disengagement	15	3.6111112	.14172556	4.5	.7428723	1	1
16	Older	Disengagement	0	3.6111112	.14172556	4.5	.7428723	0	1
16	Older	Negativity	1	3.6111112	.14172556	4.5	.7428723	0	1
16	Older	Disengagement	2	3.6111112	.14172556	4.5	.7428723	0	1
16	Older	Negativity	3	3.6111112	.14172556	4.5	.7428723	0	1
16	Older	Disengagement	4	3.6111112	.14172556	4.5	.7428723	0	1
16	Older	Disengagement	5	3.6111112	.14172556	4.5	.7428723	0	1
16	Older	Disengagement	6	3.6111112	.14172556	4.5	.7428723	0	1
16	Older	Disengagement	7	3.6111112	.14172556	4.5	.7428723	0	1
16	Older	Disengagement	8	3.6111112	.14172556	4.5	.7428723	0	1
16	Older	Disengagement	9	3.6111112	.14172556	4.5	.7428723	0	1
16	Older	Positivity	10	3.6111112	.14172556	4.5	.7428723	0	1
16	Older	Positivity	11	3.6111112	.14172556	4.5	.7428723	0	1
16	Older	Positivity	12	3.6111112	.14172556	4.5	.7428723	0	1
16	Older	Positivity	13	3.6111112	.14172556	4.5	.7428723	0	1
16	Older	Positivity	14	3.6111112	.14172556	4.5	.7428723	0	1
16	Older	Positivity	15	3.6111112	.14172556	4.5	.7428723	0	1
17	Younger	Disengagement	0	5.1111112	1.1753122	4.3000002	.7428723	0	0
17	Younger	Disengagement	1	5.1111112	1.1753122	4.3000002	.7428723	0	0
17	Younger	Disengagement	2	5.1111112	1.1753122	4.3000002	.7428723	0	0
17	Younger	Disengagement	3	5.1111112	1.1753122	4.3000002	.7428723	0	0
17	Younger	Negativity	4	5.1111112	1.1753122	4.3000002	.7428723	0	0
17	Younger	Disengagement	5	5.1111112	1.1753122	4.3000002	.7428723	0	0
17	Younger	Disengagement	6	5.1111112	1.1753122	4.3000002	.7428723	0	0
17	Younger	Disengagement	7	5.1111112	1.1753122	4.3000002	.7428723	0	0
17	Younger	Disengagement	8	5.1111112	1.1753122	4.3000002	.7428723	0	0
17	Younger	Disengagement	9	5.1111112	1.1753122	4.3000002	.7428723	0	0
17	Younger	Disengagement	10	5.1111112	1.1753122	4.3000002	.7428723	0	0
17	Younger	Disengagement	11	5.1111112	1.1753122	4.3000002	.7428723	0	0
17	Younger	Positivity	12	5.1111112	1.1753122	4.3000002	.7428723	0	0
17	Younger	Disengagement	13	5.1111112	1.1753122	4.3000002	.7428723	0	0
17	Younger	Positivity	14	5.1111112	1.1753122	4.3000002	.7428723	0	0
17	Younger	Positivity	15	5.1111112	1.1753122	4.3000002	.7428723	0	0
17	Older	Disengagement	0	5.1111112	1.1753122	4.3000002	.7428723	0	0
17	Older	Disengagement	1	5.1111112	1.1753122	4.3000002	.7428723	0	0
17	Older	Disengagement	2	5.1111112	1.1753122	4.3000002	.7428723	0	0
17	Older	Positivity	3	5.1111112	1.1753122	4.3000002	.7428723	0	0
17	Older	Negativity	4	5.1111112	1.1753122	4.3000002	.7428723	0	0
17	Older	Disengagement	5	5.1111112	1.1753122	4.3000002	.7428723	0	0
17	Older	Disengagement	6	5.1111112	1.1753122	4.3000002	.7428723	0	0
17	Older	Disengagement	7	5.1111112	1.1753122	4.3000002	.7428723	0	0
17	Older	Disengagement	8	5.1111112	1.1753122	4.3000002	.7428723	0	0
17	Older	Disengagement	9	5.1111112	1.1753122	4.3000002	.7428723	0	0
17	Older	Disengagement	10	5.1111112	1.1753122	4.3000002	.7428723	0	0
17	Older	Disengagement	11	5.1111112	1.1753122	4.3000002	.7428723	0	0
17	Older	Disengagement	12	5.1111112	1.1753122	4.3000002	.7428723	0	0
17	Older	Disengagement	13	5.1111112	1.1753122	4.3000002	.7428723	0	0
17	Older	Disengagement	14	5.1111112	1.1753122	4.3000002	.7428723	0	0
17	Older	Positivity	15	5.1111112	1.1753122	4.3000002	.7428723	0	0
18	Younger	Disengagement	0	4.3888888	.88050771	5	.8976059	1	1
18	Younger	Disengagement	1	4.3888888	.88050771	5	.8976059	1	1
18	Younger	Disengagement	2	4.3888888	.88050771	5	.8976059	1	1
18	Younger	Disengagement	3	4.3888888	.88050771	5	.8976059	1	1
18	Younger	Disengagement	4	4.3888888	.88050771	5	.8976059	1	1
18	Younger	Disengagement	5	4.3888888	.88050771	5	.8976059	1	1
18	Younger	Positivity	6	4.3888888	.88050771	5	.8976059	1	1
18	Younger	Positivity	7	4.3888888	.88050771	5	.8976059	1	1
18	Younger	Disengagement	8	4.3888888	.88050771	5	.8976059	1	1
18	Younger	Disengagement	9	4.3888888	.88050771	5	.8976059	1	1
18	Younger	Negativity	10	4.3888888	.88050771	5	.8976059	1	1
18	Younger	Negativity	11	4.3888888	.88050771	5	.8976059	1	1
18	Younger	Disengagement	12	4.3888888	.88050771	5	.8976059	1	1
18	Younger	Disengagement	13	4.3888888	.88050771	5	.8976059	1	1
18	Younger	Disengagement	14	4.3888888	.88050771	5	.8976059	1	1
18	Younger	Disengagement	15	4.3888888	.88050771	5	.8976059	1	1
18	Younger	Disengagement	16	4.3888888	.88050771	5	.8976059	1	1
18	Younger	Disengagement	17	4.3888888	.88050771	5	.8976059	1	1
18	Younger	Disengagement	18	4.3888888	.88050771	5	.8976059	1	1
18	Younger	Disengagement	19	4.3888888	.88050771	5	.8976059	1	1
18	Younger	Disengagement	20	4.3888888	.88050771	5	.8976059	1	1
18	Younger	Disengagement	21	4.3888888	.88050771	5	.8976059	1	1
18	Younger	Disengagement	22	4.3888888	.88050771	5	.8976059	1	1
18	Younger	Disengagement	23	4.3888888	.88050771	5	.8976059	1	1
18	Younger	Disengagement	24	4.3888888	.88050771	5	.8976059	1	1
18	Younger	Disengagement	25	4.3888888	.88050771	5	.8976059	1	1
18	Younger	Disengagement	26	4.3888888	.88050771	5	.8976059	1	1
18	Younger	Disengagement	27	4.3888888	.88050771	5	.8976059	1	1
18	Younger	Disengagement	28	4.3888888	.88050771	5	.8976059	1	1
18	Older	Disengagement	0	4.3888888	.88050771	5	.8976059	0	1
18	Older	Positivity	1	4.3888888	.88050771	5	.8976059	0	1
18	Older	Positivity	2	4.3888888	.88050771	5	.8976059	0	1
18	Older	Positivity	3	4.3888888	.88050771	5	.8976059	0	1
18	Older	Negativity	4	4.3888888	.88050771	5	.8976059	0	1
18	Older	Positivity	5	4.3888888	.88050771	5	.8976059	0	1
18	Older	Positivity	6	4.3888888	.88050771	5	.8976059	0	1
18	Older	Positivity	7	4.3888888	.88050771	5	.8976059	0	1
18	Older	Positivity	8	4.3888888	.88050771	5	.8976059	0	1
18	Older	Disengagement	9	4.3888888	.88050771	5	.8976059	0	1
18	Older	Negativity	10	4.3888888	.88050771	5	.8976059	0	1
18	Older	Negativity	11	4.3888888	.88050771	5	.8976059	0	1
18	Older	Disengagement	12	4.3888888	.88050771	5	.8976059	0	1
18	Older	Disengagement	13	4.3888888	.88050771	5	.8976059	0	1
18	Older	Disengagement	14	4.3888888	.88050771	5	.8976059	0	1
18	Older	Positivity	15	4.3888888	.88050771	5	.8976059	0	1
18	Older	Positivity	16	4.3888888	.88050771	5	.8976059	0	1
18	Older	Disengagement	17	4.3888888	.88050771	5	.8976059	0	1
18	Older	Disengagement	18	4.3888888	.88050771	5	.8976059	0	1
18	Older	Positivity	19	4.3888888	.88050771	5	.8976059	0	1
18	Older	Positivity	20	4.3888888	.88050771	5	.8976059	0	1
18	Older	Disengagement	21	4.3888888	.88050771	5	.8976059	0	1
18	Older	Disengagement	22	4.3888888	.88050771	5	.8976059	0	1
18	Older	Positivity	23	4.3888888	.88050771	5	.8976059	0	1
18	Older	Positivity	24	4.3888888	.88050771	5	.8976059	0	1
18	Older	Positivity	25	4.3888888	.88050771	5	.8976059	0	1
18	Older	Positivity	26	4.3888888	.88050771	5	.8976059	0	1
18	Older	Positivity	27	4.3888888	.88050771	5	.8976059	0	1
18	Older	Positivity	28	4.3888888	.88050771	5	.8976059	0	1
19	Younger	Negativity	0	3.7222223	-.2292847	4.9000001	.68086421	1	1
19	Younger	Disengagement	1	3.7222223	-.2292847	4.9000001	.68086421	1	1
19	Younger	Negativity	2	3.7222223	-.2292847	4.9000001	.68086421	1	1
19	Younger	Negativity	3	3.7222223	-.2292847	4.9000001	.68086421	1	1
19	Younger	Negativity	4	3.7222223	-.2292847	4.9000001	.68086421	1	1
19	Younger	Positivity	5	3.7222223	-.2292847	4.9000001	.68086421	1	1
19	Younger	Positivity	6	3.7222223	-.2292847	4.9000001	.68086421	1	1
19	Younger	Positivity	7	3.7222223	-.2292847	4.9000001	.68086421	1	1
19	Younger	Positivity	8	3.7222223	-.2292847	4.9000001	.68086421	1	1
19	Younger	Positivity	9	3.7222223	-.2292847	4.9000001	.68086421	1	1
19	Younger	Positivity	10	3.7222223	-.2292847	4.9000001	.68086421	1	1
19	Younger	Negativity	11	3.7222223	-.2292847	4.9000001	.68086421	1	1
19	Younger	Negativity	12	3.7222223	-.2292847	4.9000001	.68086421	1	1
19	Younger	Negativity	13	3.7222223	-.2292847	4.9000001	.68086421	1	1
19	Younger	Negativity	14	3.7222223	-.2292847	4.9000001	.68086421	1	1
19	Younger	Negativity	15	3.7222223	-.2292847	4.9000001	.68086421	1	1
19	Younger	Negativity	16	3.7222223	-.2292847	4.9000001	.68086421	1	1
19	Younger	Disengagement	17	3.7222223	-.2292847	4.9000001	.68086421	1	1
19	Younger	Negativity	18	3.7222223	-.2292847	4.9000001	.68086421	1	1
19	Younger	Negativity	19	3.7222223	-.2292847	4.9000001	.68086421	1	1
19	Younger	Negativity	20	3.7222223	-.2292847	4.9000001	.68086421	1	1
19	Older	Negativity	0	3.7222223	-.2292847	4.9000001	.68086421	1	1
19	Older	Disengagement	1	3.7222223	-.2292847	4.9000001	.68086421	1	1
19	Older	Disengagement	2	3.7222223	-.2292847	4.9000001	.68086421	1	1
19	Older	Negativity	3	3.7222223	-.2292847	4.9000001	.68086421	1	1
19	Older	Negativity	4	3.7222223	-.2292847	4.9000001	.68086421	1	1
19	Older	Disengagement	5	3.7222223	-.2292847	4.9000001	.68086421	1	1
19	Older	Disengagement	6	3.7222223	-.2292847	4.9000001	.68086421	1	1
19	Older	Disengagement	7	3.7222223	-.2292847	4.9000001	.68086421	1	1
19	Older	Disengagement	8	3.7222223	-.2292847	4.9000001	.68086421	1	1
19	Older	Disengagement	9	3.7222223	-.2292847	4.9000001	.68086421	1	1
19	Older	Disengagement	10	3.7222223	-.2292847	4.9000001	.68086421	1	1
19	Older	Disengagement	11	3.7222223	-.2292847	4.9000001	.68086421	1	1
19	Older	Negativity	12	3.7222223	-.2292847	4.9000001	.68086421	1	1
19	Older	Disengagement	13	3.7222223	-.2292847	4.9000001	.68086421	1	1
19	Older	Disengagement	14	3.7222223	-.2292847	4.9000001	.68086421	1	1
19	Older	Disengagement	15	3.7222223	-.2292847	4.9000001	.68086421	1	1
19	Older	Negativity	16	3.7222223	-.2292847	4.9000001	.68086421	1	1
19	Older	Disengagement	17	3.7222223	-.2292847	4.9000001	.68086421	1	1
19	Older	Negativity	18	3.7222223	-.2292847	4.9000001	.68086421	1	1
19	Older	Negativity	19	3.7222223	-.2292847	4.9000001	.68086421	1	1
19	Older	Disengagement	20	3.7222223	-.2292847	4.9000001	.68086421	1	1
20	Younger	Disengagement	0	3.6111112	-.81907314	4.1999998	.60349745	0	1
20	Younger	Disengagement	1	3.6111112	-.81907314	4.1999998	.60349745	0	1
20	Younger	Disengagement	2	3.6111112	-.81907314	4.1999998	.60349745	0	1
20	Younger	Disengagement	3	3.6111112	-.81907314	4.1999998	.60349745	0	1
20	Younger	Disengagement	4	3.6111112	-.81907314	4.1999998	.60349745	0	1
20	Younger	Disengagement	5	3.6111112	-.81907314	4.1999998	.60349745	0	1
20	Younger	Negativity	6	3.6111112	-.81907314	4.1999998	.60349745	0	1
20	Younger	Negativity	7	3.6111112	-.81907314	4.1999998	.60349745	0	1
20	Younger	Disengagement	8	3.6111112	-.81907314	4.1999998	.60349745	0	1
20	Younger	Negativity	9	3.6111112	-.81907314	4.1999998	.60349745	0	1
20	Younger	Positivity	10	3.6111112	-.81907314	4.1999998	.60349745	0	1
20	Younger	Negativity	11	3.6111112	-.81907314	4.1999998	.60349745	0	1
20	Younger	Disengagement	12	3.6111112	-.81907314	4.1999998	.60349745	0	1
20	Younger	Positivity	13	3.6111112	-.81907314	4.1999998	.60349745	0	1
20	Younger	Disengagement	14	3.6111112	-.81907314	4.1999998	.60349745	0	1
20	Younger	Negativity	15	3.6111112	-.81907314	4.1999998	.60349745	0	1
20	Younger	Negativity	16	3.6111112	-.81907314	4.1999998	.60349745	0	1
20	Younger	Negativity	17	3.6111112	-.81907314	4.1999998	.60349745	0	1
20	Younger	Negativity	18	3.6111112	-.81907314	4.1999998	.60349745	0	1
20	Younger	Negativity	19	3.6111112	-.81907314	4.1999998	.60349745	0	1
20	Younger	Disengagement	20	3.6111112	-.81907314	4.1999998	.60349745	0	1
20	Younger	Negativity	21	3.6111112	-.81907314	4.1999998	.60349745	0	1
20	Younger	Disengagement	22	3.6111112	-.81907314	4.1999998	.60349745	0	1
20	Younger	Negativity	23	3.6111112	-.81907314	4.1999998	.60349745	0	1
20	Younger	Negativity	24	3.6111112	-.81907314	4.1999998	.60349745	0	1
20	Younger	Negativity	25	3.6111112	-.81907314	4.1999998	.60349745	0	1
20	Younger	Disengagement	26	3.6111112	-.81907314	4.1999998	.60349745	0	1
20	Younger	Disengagement	27	3.6111112	-.81907314	4.1999998	.60349745	0	1
20	Younger	Negativity	28	3.6111112	-.81907314	4.1999998	.60349745	0	1
20	Younger	Disengagement	29	3.6111112	-.81907314	4.1999998	.60349745	0	1
20	Older	Disengagement	0	3.6111112	-.81907314	4.1999998	.60349745	0	1
20	Older	Disengagement	1	3.6111112	-.81907314	4.1999998	.60349745	0	1
20	Older	Disengagement	2	3.6111112	-.81907314	4.1999998	.60349745	0	1
20	Older	Disengagement	3	3.6111112	-.81907314	4.1999998	.60349745	0	1
20	Older	Disengagement	4	3.6111112	-.81907314	4.1999998	.60349745	0	1
20	Older	Disengagement	5	3.6111112	-.81907314	4.1999998	.60349745	0	1
20	Older	Negativity	6	3.6111112	-.81907314	4.1999998	.60349745	0	1
20	Older	Negativity	7	3.6111112	-.81907314	4.1999998	.60349745	0	1
20	Older	Disengagement	8	3.6111112	-.81907314	4.1999998	.60349745	0	1
20	Older	Disengagement	9	3.6111112	-.81907314	4.1999998	.60349745	0	1
20	Older	Disengagement	10	3.6111112	-.81907314	4.1999998	.60349745	0	1
20	Older	Negativity	11	3.6111112	-.81907314	4.1999998	.60349745	0	1
20	Older	Disengagement	12	3.6111112	-.81907314	4.1999998	.60349745	0	1
20	Older	Disengagement	13	3.6111112	-.81907314	4.1999998	.60349745	0	1
20	Older	Positivity	14	3.6111112	-.81907314	4.1999998	.60349745	0	1
20	Older	Disengagement	15	3.6111112	-.81907314	4.1999998	.60349745	0	1
20	Older	Negativity	16	3.6111112	-.81907314	4.1999998	.60349745	0	1
20	Older	Disengagement	17	3.6111112	-.81907314	4.1999998	.60349745	0	1
20	Older	Negativity	18	3.6111112	-.81907314	4.1999998	.60349745	0	1
20	Older	Negativity	19	3.6111112	-.81907314	4.1999998	.60349745	0	1
20	Older	Disengagement	20	3.6111112	-.81907314	4.1999998	.60349745	0	1
20	Older	Negativity	21	3.6111112	-.81907314	4.1999998	.60349745	0	1
20	Older	Disengagement	22	3.6111112	-.81907314	4.1999998	.60349745	0	1
20	Older	Negativity	23	3.6111112	-.81907314	4.1999998	.60349745	0	1
20	Older	Negativity	24	3.6111112	-.81907314	4.1999998	.60349745	0	1
20	Older	Negativity	25	3.6111112	-.81907314	4.1999998	.60349745	0	1
20	Older	Disengagement	26	3.6111112	-.81907314	4.1999998	.60349745	0	1
20	Older	Disengagement	27	3.6111112	-.81907314	4.1999998	.60349745	0	1
20	Older	Negativity	28	3.6111112	-.81907314	4.1999998	.60349745	0	1
20	Older	Disengagement	29	3.6111112	-.81907314	4.1999998	.60349745	0	1
21	Younger	Disengagement	0	3.2222223	-.63181531	4.4000001	.7428723	0	0
21	Younger	Disengagement	1	3.2222223	-.63181531	4.4000001	.7428723	0	0
21	Younger	Disengagement	2	3.2222223	-.63181531	4.4000001	.7428723	0	0
21	Younger	Disengagement	3	3.2222223	-.63181531	4.4000001	.7428723	0	0
21	Younger	Disengagement	4	3.2222223	-.63181531	4.4000001	.7428723	0	0
21	Younger	Disengagement	5	3.2222223	-.63181531	4.4000001	.7428723	0	0
21	Younger	Disengagement	6	3.2222223	-.63181531	4.4000001	.7428723	0	0
21	Younger	Disengagement	7	3.2222223	-.63181531	4.4000001	.7428723	0	0
21	Younger	Disengagement	8	3.2222223	-.63181531	4.4000001	.7428723	0	0
21	Younger	Negativity	9	3.2222223	-.63181531	4.4000001	.7428723	0	0
21	Younger	Disengagement	10	3.2222223	-.63181531	4.4000001	.7428723	0	0
21	Younger	Disengagement	11	3.2222223	-.63181531	4.4000001	.7428723	0	0
21	Younger	Negativity	12	3.2222223	-.63181531	4.4000001	.7428723	0	0
21	Younger	Negativity	13	3.2222223	-.63181531	4.4000001	.7428723	0	0
21	Younger	Negativity	14	3.2222223	-.63181531	4.4000001	.7428723	0	0
21	Younger	Positivity	15	3.2222223	-.63181531	4.4000001	.7428723	0	0
21	Younger	Negativity	16	3.2222223	-.63181531	4.4000001	.7428723	0	0
21	Younger	Negativity	17	3.2222223	-.63181531	4.4000001	.7428723	0	0
21	Younger	Negativity	18	3.2222223	-.63181531	4.4000001	.7428723	0	0
21	Younger	Negativity	19	3.2222223	-.63181531	4.4000001	.7428723	0	0
21	Younger	Negativity	20	3.2222223	-.63181531	4.4000001	.7428723	0	0
21	Younger	Negativity	21	3.2222223	-.63181531	4.4000001	.7428723	0	0
21	Younger	Disengagement	22	3.2222223	-.63181531	4.4000001	.7428723	0	0
21	Younger	Disengagement	23	3.2222223	-.63181531	4.4000001	.7428723	0	0
21	Younger	Negativity	24	3.2222223	-.63181531	4.4000001	.7428723	0	0
21	Younger	Disengagement	25	3.2222223	-.63181531	4.4000001	.7428723	0	0
21	Younger	Negativity	26	3.2222223	-.63181531	4.4000001	.7428723	0	0
21	Older	Disengagement	0	3.2222223	-.63181531	4.4000001	.7428723	0	0
21	Older	Disengagement	1	3.2222223	-.63181531	4.4000001	.7428723	0	0
21	Older	Disengagement	2	3.2222223	-.63181531	4.4000001	.7428723	0	0
21	Older	Disengagement	3	3.2222223	-.63181531	4.4000001	.7428723	0	0
21	Older	Disengagement	4	3.2222223	-.63181531	4.4000001	.7428723	0	0
21	Older	Disengagement	5	3.2222223	-.63181531	4.4000001	.7428723	0	0
21	Older	Disengagement	6	3.2222223	-.63181531	4.4000001	.7428723	0	0
21	Older	Disengagement	7	3.2222223	-.63181531	4.4000001	.7428723	0	0
21	Older	Disengagement	8	3.2222223	-.63181531	4.4000001	.7428723	0	0
21	Older	Negativity	9	3.2222223	-.63181531	4.4000001	.7428723	0	0
21	Older	Disengagement	10	3.2222223	-.63181531	4.4000001	.7428723	0	0
21	Older	Disengagement	11	3.2222223	-.63181531	4.4000001	.7428723	0	0
21	Older	Negativity	12	3.2222223	-.63181531	4.4000001	.7428723	0	0
21	Older	Negativity	13	3.2222223	-.63181531	4.4000001	.7428723	0	0
21	Older	Negativity	14	3.2222223	-.63181531	4.4000001	.7428723	0	0
21	Older	Disengagement	15	3.2222223	-.63181531	4.4000001	.7428723	0	0
21	Older	Negativity	16	3.2222223	-.63181531	4.4000001	.7428723	0	0
21	Older	Negativity	17	3.2222223	-.63181531	4.4000001	.7428723	0	0
21	Older	Negativity	18	3.2222223	-.63181531	4.4000001	.7428723	0	0
21	Older	Negativity	19	3.2222223	-.63181531	4.4000001	.7428723	0	0
21	Older	Negativity	20	3.2222223	-.63181531	4.4000001	.7428723	0	0
21	Older	Negativity	21	3.2222223	-.63181531	4.4000001	.7428723	0	0
21	Older	Disengagement	22	3.2222223	-.63181531	4.4000001	.7428723	0	0
21	Older	Disengagement	23	3.2222223	-.63181531	4.4000001	.7428723	0	0
21	Older	Disengagement	24	3.2222223	-.63181531	4.4000001	.7428723	0	0
21	Older	Negativity	25	3.2222223	-.63181531	4.4000001	.7428723	0	0
21	Older	Negativity	26	3.2222223	-.63181531	4.4000001	.7428723	0	0
22	Younger	Disengagement	0	2.8888888	-.092364639	4.2666669	-.76740927	1	0
22	Younger	Disengagement	1	2.8888888	-.092364639	4.2666669	-.76740927	1	0
22	Younger	Disengagement	2	2.8888888	-.092364639	4.2666669	-.76740927	1	0
22	Younger	Disengagement	3	2.8888888	-.092364639	4.2666669	-.76740927	1	0
22	Younger	Disengagement	4	2.8888888	-.092364639	4.2666669	-.76740927	1	0
22	Younger	Disengagement	5	2.8888888	-.092364639	4.2666669	-.76740927	1	0
22	Younger	Negativity	6	2.8888888	-.092364639	4.2666669	-.76740927	1	0
22	Younger	Disengagement	7	2.8888888	-.092364639	4.2666669	-.76740927	1	0
22	Younger	Disengagement	8	2.8888888	-.092364639	4.2666669	-.76740927	1	0
22	Younger	Disengagement	9	2.8888888	-.092364639	4.2666669	-.76740927	1	0
22	Younger	Negativity	10	2.8888888	-.092364639	4.2666669	-.76740927	1	0
22	Younger	Negativity	11	2.8888888	-.092364639	4.2666669	-.76740927	1	0
22	Younger	Negativity	12	2.8888888	-.092364639	4.2666669	-.76740927	1	0
22	Younger	Negativity	13	2.8888888	-.092364639	4.2666669	-.76740927	1	0
22	Younger	Disengagement	14	2.8888888	-.092364639	4.2666669	-.76740927	1	0
22	Younger	Disengagement	15	2.8888888	-.092364639	4.2666669	-.76740927	1	0
22	Younger	Negativity	16	2.8888888	-.092364639	4.2666669	-.76740927	1	0
22	Younger	Negativity	17	2.8888888	-.092364639	4.2666669	-.76740927	1	0
22	Younger	Disengagement	18	2.8888888	-.092364639	4.2666669	-.76740927	1	0
22	Younger	Disengagement	19	2.8888888	-.092364639	4.2666669	-.76740927	1	0
22	Younger	Negativity	20	2.8888888	-.092364639	4.2666669	-.76740927	1	0
22	Younger	Negativity	21	2.8888888	-.092364639	4.2666669	-.76740927	1	0
22	Younger	Disengagement	22	2.8888888	-.092364639	4.2666669	-.76740927	1	0
22	Younger	Negativity	23	2.8888888	-.092364639	4.2666669	-.76740927	1	0
22	Younger	Disengagement	24	2.8888888	-.092364639	4.2666669	-.76740927	1	0
22	Younger	Negativity	25	2.8888888	-.092364639	4.2666669	-.76740927	1	0
22	Younger	Negativity	26	2.8888888	-.092364639	4.2666669	-.76740927	1	0
22	Younger	Negativity	27	2.8888888	-.092364639	4.2666669	-.76740927	1	0
22	Younger	Negativity	28	2.8888888	-.092364639	4.2666669	-.76740927	1	0
22	Older	Disengagement	0	2.8888888	-.092364639	4.2666669	-.76740927	1	0
22	Older	Disengagement	1	2.8888888	-.092364639	4.2666669	-.76740927	1	0
22	Older	Disengagement	2	2.8888888	-.092364639	4.2666669	-.76740927	1	0
22	Older	Disengagement	3	2.8888888	-.092364639	4.2666669	-.76740927	1	0
22	Older	Disengagement	4	2.8888888	-.092364639	4.2666669	-.76740927	1	0
22	Older	Disengagement	5	2.8888888	-.092364639	4.2666669	-.76740927	1	0
22	Older	Negativity	6	2.8888888	-.092364639	4.2666669	-.76740927	1	0
22	Older	Disengagement	7	2.8888888	-.092364639	4.2666669	-.76740927	1	0
22	Older	Disengagement	8	2.8888888	-.092364639	4.2666669	-.76740927	1	0
22	Older	Disengagement	9	2.8888888	-.092364639	4.2666669	-.76740927	1	0
22	Older	Disengagement	10	2.8888888	-.092364639	4.2666669	-.76740927	1	0
22	Older	Disengagement	11	2.8888888	-.092364639	4.2666669	-.76740927	1	0
22	Older	Disengagement	12	2.8888888	-.092364639	4.2666669	-.76740927	1	0
22	Older	Positivity	13	2.8888888	-.092364639	4.2666669	-.76740927	1	0
22	Older	Disengagement	14	2.8888888	-.092364639	4.2666669	-.76740927	1	0
22	Older	Disengagement	15	2.8888888	-.092364639	4.2666669	-.76740927	1	0
22	Older	Disengagement	16	2.8888888	-.092364639	4.2666669	-.76740927	1	0
22	Older	Disengagement	17	2.8888888	-.092364639	4.2666669	-.76740927	1	0
22	Older	Disengagement	18	2.8888888	-.092364639	4.2666669	-.76740927	1	0
22	Older	Disengagement	19	2.8888888	-.092364639	4.2666669	-.76740927	1	0
22	Older	Negativity	20	2.8888888	-.092364639	4.2666669	-.76740927	1	0
22	Older	Negativity	21	2.8888888	-.092364639	4.2666669	-.76740927	1	0
22	Older	Disengagement	22	2.8888888	-.092364639	4.2666669	-.76740927	1	0
22	Older	Negativity	23	2.8888888	-.092364639	4.2666669	-.76740927	1	0
22	Older	Positivity	24	2.8888888	-.092364639	4.2666669	-.76740927	1	0
22	Older	Positivity	25	2.8888888	-.092364639	4.2666669	-.76740927	1	0
22	Older	Positivity	26	2.8888888	-.092364639	4.2666669	-.76740927	1	0
22	Older	Disengagement	27	2.8888888	-.092364639	4.2666669	-.76740927	1	0
22	Older	Negativity	28	2.8888888	-.092364639	4.2666669	-.76740927	1	0
23	Younger	Disengagement	0	3.3333333	-.092315562	4.8000002	.8976059	1	0
23	Younger	Disengagement	1	3.3333333	-.092315562	4.8000002	.8976059	1	0
23	Younger	Disengagement	2	3.3333333	-.092315562	4.8000002	.8976059	1	0
23	Younger	Positivity	3	3.3333333	-.092315562	4.8000002	.8976059	1	0
23	Younger	Disengagement	4	3.3333333	-.092315562	4.8000002	.8976059	1	0
23	Younger	Disengagement	5	3.3333333	-.092315562	4.8000002	.8976059	1	0
23	Younger	Disengagement	6	3.3333333	-.092315562	4.8000002	.8976059	1	0
23	Younger	Disengagement	7	3.3333333	-.092315562	4.8000002	.8976059	1	0
23	Younger	Disengagement	8	3.3333333	-.092315562	4.8000002	.8976059	1	0
23	Younger	Disengagement	9	3.3333333	-.092315562	4.8000002	.8976059	1	0
23	Younger	Disengagement	10	3.3333333	-.092315562	4.8000002	.8976059	1	0
23	Younger	Disengagement	11	3.3333333	-.092315562	4.8000002	.8976059	1	0
23	Younger	Disengagement	12	3.3333333	-.092315562	4.8000002	.8976059	1	0
23	Younger	Disengagement	13	3.3333333	-.092315562	4.8000002	.8976059	1	0
23	Younger	Disengagement	14	3.3333333	-.092315562	4.8000002	.8976059	1	0
23	Younger	Disengagement	15	3.3333333	-.092315562	4.8000002	.8976059	1	0
23	Younger	Negativity	16	3.3333333	-.092315562	4.8000002	.8976059	1	0
23	Younger	Negativity	17	3.3333333	-.092315562	4.8000002	.8976059	1	0
23	Younger	Disengagement	18	3.3333333	-.092315562	4.8000002	.8976059	1	0
23	Younger	Disengagement	19	3.3333333	-.092315562	4.8000002	.8976059	1	0
23	Younger	Positivity	20	3.3333333	-.092315562	4.8000002	.8976059	1	0
23	Younger	Disengagement	21	3.3333333	-.092315562	4.8000002	.8976059	1	0
23	Younger	Disengagement	22	3.3333333	-.092315562	4.8000002	.8976059	1	0
23	Younger	Disengagement	23	3.3333333	-.092315562	4.8000002	.8976059	1	0
23	Younger	Disengagement	24	3.3333333	-.092315562	4.8000002	.8976059	1	0
23	Younger	Disengagement	25	3.3333333	-.092315562	4.8000002	.8976059	1	0
23	Younger	Disengagement	26	3.3333333	-.092315562	4.8000002	.8976059	1	0
23	Younger	Disengagement	27	3.3333333	-.092315562	4.8000002	.8976059	1	0
23	Younger	Positivity	28	3.3333333	-.092315562	4.8000002	.8976059	1	0
23	Older	Disengagement	0	3.3333333	-.092315562	4.8000002	.8976059	1	0
23	Older	Disengagement	1	3.3333333	-.092315562	4.8000002	.8976059	1	0
23	Older	Disengagement	2	3.3333333	-.092315562	4.8000002	.8976059	1	0
23	Older	Disengagement	3	3.3333333	-.092315562	4.8000002	.8976059	1	0
23	Older	Disengagement	4	3.3333333	-.092315562	4.8000002	.8976059	1	0
23	Older	Disengagement	5	3.3333333	-.092315562	4.8000002	.8976059	1	0
23	Older	Disengagement	6	3.3333333	-.092315562	4.8000002	.8976059	1	0
23	Older	Disengagement	7	3.3333333	-.092315562	4.8000002	.8976059	1	0
23	Older	Disengagement	8	3.3333333	-.092315562	4.8000002	.8976059	1	0
23	Older	Disengagement	9	3.3333333	-.092315562	4.8000002	.8976059	1	0
23	Older	Disengagement	10	3.3333333	-.092315562	4.8000002	.8976059	1	0
23	Older	Disengagement	11	3.3333333	-.092315562	4.8000002	.8976059	1	0
23	Older	Disengagement	12	3.3333333	-.092315562	4.8000002	.8976059	1	0
23	Older	Disengagement	13	3.3333333	-.092315562	4.8000002	.8976059	1	0
23	Older	Disengagement	14	3.3333333	-.092315562	4.8000002	.8976059	1	0
23	Older	Disengagement	15	3.3333333	-.092315562	4.8000002	.8976059	1	0
23	Older	Negativity	16	3.3333333	-.092315562	4.8000002	.8976059	1	0
23	Older	Negativity	17	3.3333333	-.092315562	4.8000002	.8976059	1	0
23	Older	Disengagement	18	3.3333333	-.092315562	4.8000002	.8976059	1	0
23	Older	Disengagement	19	3.3333333	-.092315562	4.8000002	.8976059	1	0
23	Older	Disengagement	20	3.3333333	-.092315562	4.8000002	.8976059	1	0
23	Older	Disengagement	21	3.3333333	-.092315562	4.8000002	.8976059	1	0
23	Older	Disengagement	22	3.3333333	-.092315562	4.8000002	.8976059	1	0
23	Older	Disengagement	23	3.3333333	-.092315562	4.8000002	.8976059	1	0
23	Older	Disengagement	24	3.3333333	-.092315562	4.8000002	.8976059	1	0
23	Older	Positivity	25	3.3333333	-.092315562	4.8000002	.8976059	1	0
23	Older	Positivity	26	3.3333333	-.092315562	4.8000002	.8976059	1	0
23	Older	Positivity	27	3.3333333	-.092315562	4.8000002	.8976059	1	0
23	Older	Disengagement	28	3.3333333	-.092315562	4.8000002	.8976059	1	0
24	Younger	Negativity	0	3.7777777	.43229809	4.6999998	-.10873559	1	1
24	Younger	Disengagement	1	3.7777777	.43229809	4.6999998	-.10873559	1	1
24	Younger	Negativity	2	3.7777777	.43229809	4.6999998	-.10873559	1	1
24	Younger	Disengagement	3	3.7777777	.43229809	4.6999998	-.10873559	1	1
24	Younger	Disengagement	4	3.7777777	.43229809	4.6999998	-.10873559	1	1
24	Younger	Disengagement	5	3.7777777	.43229809	4.6999998	-.10873559	1	1
24	Younger	Disengagement	6	3.7777777	.43229809	4.6999998	-.10873559	1	1
24	Younger	Disengagement	7	3.7777777	.43229809	4.6999998	-.10873559	1	1
24	Younger	Disengagement	8	3.7777777	.43229809	4.6999998	-.10873559	1	1
24	Younger	Disengagement	9	3.7777777	.43229809	4.6999998	-.10873559	1	1
24	Younger	Disengagement	10	3.7777777	.43229809	4.6999998	-.10873559	1	1
24	Younger	Disengagement	11	3.7777777	.43229809	4.6999998	-.10873559	1	1
24	Younger	Positivity	12	3.7777777	.43229809	4.6999998	-.10873559	1	1
24	Younger	Positivity	13	3.7777777	.43229809	4.6999998	-.10873559	1	1
24	Younger	Positivity	14	3.7777777	.43229809	4.6999998	-.10873559	1	1
24	Younger	Positivity	15	3.7777777	.43229809	4.6999998	-.10873559	1	1
24	Younger	Disengagement	16	3.7777777	.43229809	4.6999998	-.10873559	1	1
24	Younger	Disengagement	17	3.7777777	.43229809	4.6999998	-.10873559	1	1
24	Younger	Disengagement	18	3.7777777	.43229809	4.6999998	-.10873559	1	1
24	Younger	Disengagement	19	3.7777777	.43229809	4.6999998	-.10873559	1	1
24	Younger	Disengagement	20	3.7777777	.43229809	4.6999998	-.10873559	1	1
24	Younger	Disengagement	21	3.7777777	.43229809	4.6999998	-.10873559	1	1
24	Younger	Disengagement	22	3.7777777	.43229809	4.6999998	-.10873559	1	1
24	Younger	Disengagement	23	3.7777777	.43229809	4.6999998	-.10873559	1	1
24	Younger	Disengagement	24	3.7777777	.43229809	4.6999998	-.10873559	1	1
24	Younger	Negativity	25	3.7777777	.43229809	4.6999998	-.10873559	1	1
24	Older	Negativity	0	3.7777777	.43229809	4.6999998	-.10873559	1	1
24	Older	Disengagement	1	3.7777777	.43229809	4.6999998	-.10873559	1	1
24	Older	Negativity	2	3.7777777	.43229809	4.6999998	-.10873559	1	1
24	Older	Disengagement	3	3.7777777	.43229809	4.6999998	-.10873559	1	1
24	Older	Positivity	4	3.7777777	.43229809	4.6999998	-.10873559	1	1
24	Older	Disengagement	5	3.7777777	.43229809	4.6999998	-.10873559	1	1
24	Older	Disengagement	6	3.7777777	.43229809	4.6999998	-.10873559	1	1
24	Older	Disengagement	7	3.7777777	.43229809	4.6999998	-.10873559	1	1
24	Older	Disengagement	8	3.7777777	.43229809	4.6999998	-.10873559	1	1
24	Older	Disengagement	9	3.7777777	.43229809	4.6999998	-.10873559	1	1
24	Older	Disengagement	10	3.7777777	.43229809	4.6999998	-.10873559	1	1
24	Older	Disengagement	11	3.7777777	.43229809	4.6999998	-.10873559	1	1
24	Older	Disengagement	12	3.7777777	.43229809	4.6999998	-.10873559	1	1
24	Older	Disengagement	13	3.7777777	.43229809	4.6999998	-.10873559	1	1
24	Older	Disengagement	14	3.7777777	.43229809	4.6999998	-.10873559	1	1
24	Older	Disengagement	15	3.7777777	.43229809	4.6999998	-.10873559	1	1
24	Older	Disengagement	16	3.7777777	.43229809	4.6999998	-.10873559	1	1
24	Older	Disengagement	17	3.7777777	.43229809	4.6999998	-.10873559	1	1
24	Older	Disengagement	18	3.7777777	.43229809	4.6999998	-.10873559	1	1
24	Older	Disengagement	19	3.7777777	.43229809	4.6999998	-.10873559	1	1
24	Older	Disengagement	20	3.7777777	.43229809	4.6999998	-.10873559	1	1
24	Older	Disengagement	21	3.7777777	.43229809	4.6999998	-.10873559	1	1
24	Older	Disengagement	22	3.7777777	.43229809	4.6999998	-.10873559	1	1
24	Older	Disengagement	23	3.7777777	.43229809	4.6999998	-.10873559	1	1
24	Older	Disengagement	24	3.7777777	.43229809	4.6999998	-.10873559	1	1
24	Older	Negativity	25	3.7777777	.43229809	4.6999998	-.10873559	1	1
25	Younger	Disengagement	0	3.0555556	-.35608256	4.6999998	.66550547	0	0
25	Younger	Disengagement	1	3.0555556	-.35608256	4.6999998	.66550547	0	0
25	Younger	Negativity	2	3.0555556	-.35608256	4.6999998	.66550547	0	0
25	Younger	Negativity	3	3.0555556	-.35608256	4.6999998	.66550547	0	0
25	Younger	Disengagement	4	3.0555556	-.35608256	4.6999998	.66550547	0	0
25	Younger	Negativity	5	3.0555556	-.35608256	4.6999998	.66550547	0	0
25	Younger	Negativity	6	3.0555556	-.35608256	4.6999998	.66550547	0	0
25	Younger	Negativity	7	3.0555556	-.35608256	4.6999998	.66550547	0	0
25	Younger	Disengagement	8	3.0555556	-.35608256	4.6999998	.66550547	0	0
25	Younger	Negativity	9	3.0555556	-.35608256	4.6999998	.66550547	0	0
25	Younger	Negativity	10	3.0555556	-.35608256	4.6999998	.66550547	0	0
25	Younger	Negativity	11	3.0555556	-.35608256	4.6999998	.66550547	0	0
25	Younger	Disengagement	12	3.0555556	-.35608256	4.6999998	.66550547	0	0
25	Younger	Disengagement	13	3.0555556	-.35608256	4.6999998	.66550547	0	0
25	Older	Disengagement	0	3.0555556	-.35608256	4.6999998	.66550547	0	0
25	Older	Disengagement	1	3.0555556	-.35608256	4.6999998	.66550547	0	0
25	Older	Negativity	2	3.0555556	-.35608256	4.6999998	.66550547	0	0
25	Older	Negativity	3	3.0555556	-.35608256	4.6999998	.66550547	0	0
25	Older	Disengagement	4	3.0555556	-.35608256	4.6999998	.66550547	0	0
25	Older	Negativity	5	3.0555556	-.35608256	4.6999998	.66550547	0	0
25	Older	Negativity	6	3.0555556	-.35608256	4.6999998	.66550547	0	0
25	Older	Negativity	7	3.0555556	-.35608256	4.6999998	.66550547	0	0
25	Older	Disengagement	8	3.0555556	-.35608256	4.6999998	.66550547	0	0
25	Older	Negativity	9	3.0555556	-.35608256	4.6999998	.66550547	0	0
25	Older	Negativity	10	3.0555556	-.35608256	4.6999998	.66550547	0	0
25	Older	Negativity	11	3.0555556	-.35608256	4.6999998	.66550547	0	0
25	Older	Disengagement	12	3.0555556	-.35608256	4.6999998	.66550547	0	0
25	Older	Disengagement	13	3.0555556	-.35608256	4.6999998	.66550547	0	0
26	Younger	Negativity	0	4.1388888	.28049913	5	.10800607	0	0
26	Younger	Negativity	1	4.1388888	.28049913	5	.10800607	0	0
26	Younger	Disengagement	2	4.1388888	.28049913	5	.10800607	0	0
26	Younger	Negativity	3	4.1388888	.28049913	5	.10800607	0	0
26	Younger	Disengagement	4	4.1388888	.28049913	5	.10800607	0	0
26	Younger	Disengagement	5	4.1388888	.28049913	5	.10800607	0	0
26	Younger	Disengagement	6	4.1388888	.28049913	5	.10800607	0	0
26	Younger	Disengagement	7	4.1388888	.28049913	5	.10800607	0	0
26	Younger	Disengagement	8	4.1388888	.28049913	5	.10800607	0	0
26	Younger	Disengagement	9	4.1388888	.28049913	5	.10800607	0	0
26	Younger	Positivity	10	4.1388888	.28049913	5	.10800607	0	0
26	Younger	Positivity	11	4.1388888	.28049913	5	.10800607	0	0
26	Younger	Disengagement	12	4.1388888	.28049913	5	.10800607	0	0
26	Younger	Disengagement	13	4.1388888	.28049913	5	.10800607	0	0
26	Younger	Disengagement	14	4.1388888	.28049913	5	.10800607	0	0
26	Younger	Disengagement	15	4.1388888	.28049913	5	.10800607	0	0
26	Younger	Disengagement	16	4.1388888	.28049913	5	.10800607	0	0
26	Younger	Disengagement	17	4.1388888	.28049913	5	.10800607	0	0
26	Younger	Positivity	18	4.1388888	.28049913	5	.10800607	0	0
26	Younger	Positivity	19	4.1388888	.28049913	5	.10800607	0	0
26	Younger	Disengagement	20	4.1388888	.28049913	5	.10800607	0	0
26	Younger	Disengagement	21	4.1388888	.28049913	5	.10800607	0	0
26	Younger	Disengagement	22	4.1388888	.28049913	5	.10800607	0	0
26	Younger	Positivity	23	4.1388888	.28049913	5	.10800607	0	0
26	Younger	Positivity	24	4.1388888	.28049913	5	.10800607	0	0
26	Older	Negativity	0	4.1388888	.28049913	5	.10800607	0	0
26	Older	Negativity	1	4.1388888	.28049913	5	.10800607	0	0
26	Older	Negativity	2	4.1388888	.28049913	5	.10800607	0	0
26	Older	Negativity	3	4.1388888	.28049913	5	.10800607	0	0
26	Older	Disengagement	4	4.1388888	.28049913	5	.10800607	0	0
26	Older	Disengagement	5	4.1388888	.28049913	5	.10800607	0	0
26	Older	Negativity	6	4.1388888	.28049913	5	.10800607	0	0
26	Older	Positivity	7	4.1388888	.28049913	5	.10800607	0	0
26	Older	Disengagement	8	4.1388888	.28049913	5	.10800607	0	0
26	Older	Negativity	9	4.1388888	.28049913	5	.10800607	0	0
26	Older	Positivity	10	4.1388888	.28049913	5	.10800607	0	0
26	Older	Positivity	11	4.1388888	.28049913	5	.10800607	0	0
26	Older	Positivity	12	4.1388888	.28049913	5	.10800607	0	0
26	Older	Positivity	13	4.1388888	.28049913	5	.10800607	0	0
26	Older	Positivity	14	4.1388888	.28049913	5	.10800607	0	0
26	Older	Positivity	15	4.1388888	.28049913	5	.10800607	0	0
26	Older	Disengagement	16	4.1388888	.28049913	5	.10800607	0	0
26	Older	Disengagement	17	4.1388888	.28049913	5	.10800607	0	0
26	Older	Disengagement	18	4.1388888	.28049913	5	.10800607	0	0
26	Older	Positivity	19	4.1388888	.28049913	5	.10800607	0	0
26	Older	Disengagement	20	4.1388888	.28049913	5	.10800607	0	0
26	Older	Disengagement	21	4.1388888	.28049913	5	.10800607	0	0
26	Older	Disengagement	22	4.1388888	.28049913	5	.10800607	0	0
26	Older	Disengagement	23	4.1388888	.28049913	5	.10800607	0	0
26	Older	Disengagement	24	4.1388888	.28049913	5	.10800607	0	0
27	Younger	Negativity	0	4.2777777	.45995268	4	.20821472	0	0
27	Younger	Disengagement	1	4.2777777	.45995268	4	.20821472	0	0
27	Younger	Disengagement	2	4.2777777	.45995268	4	.20821472	0	0
27	Younger	Disengagement	3	4.2777777	.45995268	4	.20821472	0	0
27	Younger	Disengagement	4	4.2777777	.45995268	4	.20821472	0	0
27	Younger	Negativity	5	4.2777777	.45995268	4	.20821472	0	0
27	Younger	Disengagement	6	4.2777777	.45995268	4	.20821472	0	0
27	Younger	Negativity	7	4.2777777	.45995268	4	.20821472	0	0
27	Younger	Disengagement	8	4.2777777	.45995268	4	.20821472	0	0
27	Younger	Disengagement	9	4.2777777	.45995268	4	.20821472	0	0
27	Younger	Disengagement	10	4.2777777	.45995268	4	.20821472	0	0
27	Younger	Negativity	11	4.2777777	.45995268	4	.20821472	0	0
27	Younger	Positivity	12	4.2777777	.45995268	4	.20821472	0	0
27	Younger	Negativity	13	4.2777777	.45995268	4	.20821472	0	0
27	Younger	Disengagement	14	4.2777777	.45995268	4	.20821472	0	0
27	Younger	Positivity	15	4.2777777	.45995268	4	.20821472	0	0
27	Younger	Disengagement	16	4.2777777	.45995268	4	.20821472	0	0
27	Younger	Positivity	17	4.2777777	.45995268	4	.20821472	0	0
27	Younger	Disengagement	18	4.2777777	.45995268	4	.20821472	0	0
27	Younger	Disengagement	19	4.2777777	.45995268	4	.20821472	0	0
27	Younger	Disengagement	20	4.2777777	.45995268	4	.20821472	0	0
27	Younger	Positivity	21	4.2777777	.45995268	4	.20821472	0	0
27	Younger	Disengagement	22	4.2777777	.45995268	4	.20821472	0	0
27	Younger	Disengagement	23	4.2777777	.45995268	4	.20821472	0	0
27	Younger	Disengagement	24	4.2777777	.45995268	4	.20821472	0	0
27	Younger	Disengagement	25	4.2777777	.45995268	4	.20821472	0	0
27	Younger	Positivity	26	4.2777777	.45995268	4	.20821472	0	0
27	Younger	Disengagement	27	4.2777777	.45995268	4	.20821472	0	0
27	Younger	Disengagement	28	4.2777777	.45995268	4	.20821472	0	0
27	Younger	Disengagement	29	4.2777777	.45995268	4	.20821472	0	0
27	Older	Negativity	0	4.2777777	.45995268	4	.20821472	1	0
27	Older	Disengagement	1	4.2777777	.45995268	4	.20821472	1	0
27	Older	Disengagement	2	4.2777777	.45995268	4	.20821472	1	0
27	Older	Disengagement	3	4.2777777	.45995268	4	.20821472	1	0
27	Older	Disengagement	4	4.2777777	.45995268	4	.20821472	1	0
27	Older	Negativity	5	4.2777777	.45995268	4	.20821472	1	0
27	Older	Disengagement	6	4.2777777	.45995268	4	.20821472	1	0
27	Older	Negativity	7	4.2777777	.45995268	4	.20821472	1	0
27	Older	Disengagement	8	4.2777777	.45995268	4	.20821472	1	0
27	Older	Disengagement	9	4.2777777	.45995268	4	.20821472	1	0
27	Older	Positivity	10	4.2777777	.45995268	4	.20821472	1	0
27	Older	Negativity	11	4.2777777	.45995268	4	.20821472	1	0
27	Older	Disengagement	12	4.2777777	.45995268	4	.20821472	1	0
27	Older	Negativity	13	4.2777777	.45995268	4	.20821472	1	0
27	Older	Disengagement	14	4.2777777	.45995268	4	.20821472	1	0
27	Older	Disengagement	15	4.2777777	.45995268	4	.20821472	1	0
27	Older	Disengagement	16	4.2777777	.45995268	4	.20821472	1	0
27	Older	Disengagement	17	4.2777777	.45995268	4	.20821472	1	0
27	Older	Disengagement	18	4.2777777	.45995268	4	.20821472	1	0
27	Older	Disengagement	19	4.2777777	.45995268	4	.20821472	1	0
27	Older	Disengagement	20	4.2777777	.45995268	4	.20821472	1	0
27	Older	Disengagement	21	4.2777777	.45995268	4	.20821472	1	0
27	Older	Disengagement	22	4.2777777	.45995268	4	.20821472	1	0
27	Older	Disengagement	23	4.2777777	.45995268	4	.20821472	1	0
27	Older	Disengagement	24	4.2777777	.45995268	4	.20821472	1	0
27	Older	Disengagement	25	4.2777777	.45995268	4	.20821472	1	0
27	Older	Disengagement	26	4.2777777	.45995268	4	.20821472	1	0
27	Older	Disengagement	27	4.2777777	.45995268	4	.20821472	1	0
27	Older	Disengagement	28	4.2777777	.45995268	4	.20821472	1	0
27	Older	Disengagement	29	4.2777777	.45995268	4	.20821472	1	0
28	Younger	Disengagement	0	3.7222223	-.45935479	4.9000001	-.92214286	1	0
28	Younger	Disengagement	1	3.7222223	-.45935479	4.9000001	-.92214286	1	0
28	Younger	Negativity	2	3.7222223	-.45935479	4.9000001	-.92214286	1	0
28	Younger	Disengagement	3	3.7222223	-.45935479	4.9000001	-.92214286	1	0
28	Younger	Negativity	4	3.7222223	-.45935479	4.9000001	-.92214286	1	0
28	Younger	Negativity	5	3.7222223	-.45935479	4.9000001	-.92214286	1	0
28	Younger	Negativity	6	3.7222223	-.45935479	4.9000001	-.92214286	1	0
28	Younger	Disengagement	7	3.7222223	-.45935479	4.9000001	-.92214286	1	0
28	Younger	Disengagement	8	3.7222223	-.45935479	4.9000001	-.92214286	1	0
28	Younger	Disengagement	9	3.7222223	-.45935479	4.9000001	-.92214286	1	0
28	Younger	Negativity	10	3.7222223	-.45935479	4.9000001	-.92214286	1	0
28	Younger	Disengagement	11	3.7222223	-.45935479	4.9000001	-.92214286	1	0
28	Younger	Disengagement	12	3.7222223	-.45935479	4.9000001	-.92214286	1	0
28	Younger	Negativity	13	3.7222223	-.45935479	4.9000001	-.92214286	1	0
28	Younger	Disengagement	14	3.7222223	-.45935479	4.9000001	-.92214286	1	0
28	Younger	Disengagement	15	3.7222223	-.45935479	4.9000001	-.92214286	1	0
28	Younger	Disengagement	16	3.7222223	-.45935479	4.9000001	-.92214286	1	0
28	Younger	Negativity	17	3.7222223	-.45935479	4.9000001	-.92214286	1	0
28	Younger	Disengagement	18	3.7222223	-.45935479	4.9000001	-.92214286	1	0
28	Younger	Disengagement	19	3.7222223	-.45935479	4.9000001	-.92214286	1	0
28	Younger	Disengagement	20	3.7222223	-.45935479	4.9000001	-.92214286	1	0
28	Younger	Disengagement	21	3.7222223	-.45935479	4.9000001	-.92214286	1	0
28	Younger	Disengagement	22	3.7222223	-.45935479	4.9000001	-.92214286	1	0
28	Younger	Positivity	23	3.7222223	-.45935479	4.9000001	-.92214286	1	0
28	Younger	Disengagement	24	3.7222223	-.45935479	4.9000001	-.92214286	1	0
28	Younger	Disengagement	25	3.7222223	-.45935479	4.9000001	-.92214286	1	0
28	Younger	Disengagement	26	3.7222223	-.45935479	4.9000001	-.92214286	1	0
28	Older	Disengagement	0	3.7222223	-.45935479	4.9000001	-.92214286	1	0
28	Older	Disengagement	1	3.7222223	-.45935479	4.9000001	-.92214286	1	0
28	Older	Negativity	2	3.7222223	-.45935479	4.9000001	-.92214286	1	0
28	Older	Disengagement	3	3.7222223	-.45935479	4.9000001	-.92214286	1	0
28	Older	Negativity	4	3.7222223	-.45935479	4.9000001	-.92214286	1	0
28	Older	Negativity	5	3.7222223	-.45935479	4.9000001	-.92214286	1	0
28	Older	Negativity	6	3.7222223	-.45935479	4.9000001	-.92214286	1	0
28	Older	Disengagement	7	3.7222223	-.45935479	4.9000001	-.92214286	1	0
28	Older	Disengagement	8	3.7222223	-.45935479	4.9000001	-.92214286	1	0
28	Older	Disengagement	9	3.7222223	-.45935479	4.9000001	-.92214286	1	0
28	Older	Negativity	10	3.7222223	-.45935479	4.9000001	-.92214286	1	0
28	Older	Disengagement	11	3.7222223	-.45935479	4.9000001	-.92214286	1	0
28	Older	Disengagement	12	3.7222223	-.45935479	4.9000001	-.92214286	1	0
28	Older	Negativity	13	3.7222223	-.45935479	4.9000001	-.92214286	1	0
28	Older	Disengagement	14	3.7222223	-.45935479	4.9000001	-.92214286	1	0
28	Older	Disengagement	15	3.7222223	-.45935479	4.9000001	-.92214286	1	0
28	Older	Disengagement	16	3.7222223	-.45935479	4.9000001	-.92214286	1	0
28	Older	Negativity	17	3.7222223	-.45935479	4.9000001	-.92214286	1	0
28	Older	Disengagement	18	3.7222223	-.45935479	4.9000001	-.92214286	1	0
28	Older	Disengagement	19	3.7222223	-.45935479	4.9000001	-.92214286	1	0
28	Older	Disengagement	20	3.7222223	-.45935479	4.9000001	-.92214286	1	0
28	Older	Disengagement	21	3.7222223	-.45935479	4.9000001	-.92214286	1	0
28	Older	Disengagement	22	3.7222223	-.45935479	4.9000001	-.92214286	1	0
28	Older	Disengagement	23	3.7222223	-.45935479	4.9000001	-.92214286	1	0
28	Older	Disengagement	24	3.7222223	-.45935479	4.9000001	-.92214286	1	0
28	Older	Disengagement	25	3.7222223	-.45935479	4.9000001	-.92214286	1	0
28	Older	Disengagement	26	3.7222223	-.45935479	4.9000001	-.92214286	1	0
29	Younger	Disengagement	0	4.7222223		4.5	.60349745	0	0
29	Younger	Disengagement	1	4.7222223		4.5	.60349745	0	0
29	Younger	Negativity	2	4.7222223		4.5	.60349745	0	0
29	Younger	Negativity	3	4.7222223		4.5	.60349745	0	0
29	Younger	Negativity	4	4.7222223		4.5	.60349745	0	0
29	Younger	Disengagement	5	4.7222223		4.5	.60349745	0	0
29	Younger	Disengagement	6	4.7222223		4.5	.60349745	0	0
29	Younger	Negativity	7	4.7222223		4.5	.60349745	0	0
29	Younger	Negativity	8	4.7222223		4.5	.60349745	0	0
29	Younger	Negativity	9	4.7222223		4.5	.60349745	0	0
29	Younger	Disengagement	10	4.7222223		4.5	.60349745	0	0
29	Younger	Disengagement	11	4.7222223		4.5	.60349745	0	0
29	Younger	Disengagement	12	4.7222223		4.5	.60349745	0	0
29	Younger	Disengagement	13	4.7222223		4.5	.60349745	0	0
29	Younger	Disengagement	14	4.7222223		4.5	.60349745	0	0
29	Younger	Disengagement	15	4.7222223		4.5	.60349745	0	0
29	Younger	Disengagement	16	4.7222223		4.5	.60349745	0	0
29	Younger	Disengagement	17	4.7222223		4.5	.60349745	0	0
29	Younger	Disengagement	18	4.7222223		4.5	.60349745	0	0
29	Younger	Disengagement	19	4.7222223		4.5	.60349745	0	0
29	Younger	Disengagement	20	4.7222223		4.5	.60349745	0	0
29	Younger	Disengagement	21	4.7222223		4.5	.60349745	0	0
29	Younger	Disengagement	22	4.7222223		4.5	.60349745	0	0
29	Older	Disengagement	0	4.7222223		4.5	.60349745	0	0
29	Older	Disengagement	1	4.7222223		4.5	.60349745	0	0
29	Older	Negativity	2	4.7222223		4.5	.60349745	0	0
29	Older	Negativity	3	4.7222223		4.5	.60349745	0	0
29	Older	Negativity	4	4.7222223		4.5	.60349745	0	0
29	Older	Disengagement	5	4.7222223		4.5	.60349745	0	0
29	Older	Disengagement	6	4.7222223		4.5	.60349745	0	0
29	Older	Negativity	7	4.7222223		4.5	.60349745	0	0
29	Older	Negativity	8	4.7222223		4.5	.60349745	0	0
29	Older	Negativity	9	4.7222223		4.5	.60349745	0	0
29	Older	Disengagement	10	4.7222223		4.5	.60349745	0	0
29	Older	Disengagement	11	4.7222223		4.5	.60349745	0	0
29	Older	Disengagement	12	4.7222223		4.5	.60349745	0	0
29	Older	Disengagement	13	4.7222223		4.5	.60349745	0	0
29	Older	Disengagement	14	4.7222223		4.5	.60349745	0	0
29	Older	Disengagement	15	4.7222223		4.5	.60349745	0	0
29	Older	Disengagement	16	4.7222223		4.5	.60349745	0	0
29	Older	Disengagement	17	4.7222223		4.5	.60349745	0	0
29	Older	Disengagement	18	4.7222223		4.5	.60349745	0	0
29	Older	Disengagement	19	4.7222223		4.5	.60349745	0	0
29	Older	Disengagement	20	4.7222223		4.5	.60349745	0	0
29	Older	Disengagement	21	4.7222223		4.5	.60349745	0	0
29	Older	Disengagement	22	4.7222223		4.5	.60349745	0	0
30	Younger	Negativity	0	4.0555553	1.1109407	5	.030639257	0	0
30	Younger	Positivity	1	4.0555553	1.1109407	5	.030639257	0	0
30	Younger	Negativity	2	4.0555553	1.1109407	5	.030639257	0	0
30	Younger	Disengagement	3	4.0555553	1.1109407	5	.030639257	0	0
30	Younger	Disengagement	4	4.0555553	1.1109407	5	.030639257	0	0
30	Younger	Disengagement	5	4.0555553	1.1109407	5	.030639257	0	0
30	Younger	Positivity	6	4.0555553	1.1109407	5	.030639257	0	0
30	Younger	Disengagement	7	4.0555553	1.1109407	5	.030639257	0	0
30	Younger	Positivity	8	4.0555553	1.1109407	5	.030639257	0	0
30	Younger	Positivity	9	4.0555553	1.1109407	5	.030639257	0	0
30	Younger	Positivity	10	4.0555553	1.1109407	5	.030639257	0	0
30	Younger	Positivity	11	4.0555553	1.1109407	5	.030639257	0	0
30	Younger	Positivity	12	4.0555553	1.1109407	5	.030639257	0	0
30	Younger	Positivity	13	4.0555553	1.1109407	5	.030639257	0	0
30	Younger	Positivity	14	4.0555553	1.1109407	5	.030639257	0	0
30	Younger	Disengagement	15	4.0555553	1.1109407	5	.030639257	0	0
30	Younger	Negativity	16	4.0555553	1.1109407	5	.030639257	0	0
30	Younger	Negativity	17	4.0555553	1.1109407	5	.030639257	0	0
30	Younger	Disengagement	18	4.0555553	1.1109407	5	.030639257	0	0
30	Younger	Disengagement	19	4.0555553	1.1109407	5	.030639257	0	0
30	Younger	Disengagement	20	4.0555553	1.1109407	5	.030639257	0	0
30	Younger	Disengagement	21	4.0555553	1.1109407	5	.030639257	0	0
30	Younger	Disengagement	22	4.0555553	1.1109407	5	.030639257	0	0
30	Younger	Disengagement	23	4.0555553	1.1109407	5	.030639257	0	0
30	Younger	Disengagement	24	4.0555553	1.1109407	5	.030639257	0	0
30	Younger	Positivity	25	4.0555553	1.1109407	5	.030639257	0	0
30	Younger	Disengagement	26	4.0555553	1.1109407	5	.030639257	0	0
30	Younger	Disengagement	27	4.0555553	1.1109407	5	.030639257	0	0
30	Younger	Disengagement	28	4.0555553	1.1109407	5	.030639257	0	0
30	Younger	Disengagement	29	4.0555553	1.1109407	5	.030639257	0	0
30	Older	Disengagement	0	4.0555553	1.1109407	5	.030639257	1	0
30	Older	Disengagement	1	4.0555553	1.1109407	5	.030639257	1	0
30	Older	Disengagement	2	4.0555553	1.1109407	5	.030639257	1	0
30	Older	Disengagement	3	4.0555553	1.1109407	5	.030639257	1	0
30	Older	Disengagement	4	4.0555553	1.1109407	5	.030639257	1	0
30	Older	Disengagement	5	4.0555553	1.1109407	5	.030639257	1	0
30	Older	Disengagement	6	4.0555553	1.1109407	5	.030639257	1	0
30	Older	Disengagement	7	4.0555553	1.1109407	5	.030639257	1	0
30	Older	Disengagement	8	4.0555553	1.1109407	5	.030639257	1	0
30	Older	Disengagement	9	4.0555553	1.1109407	5	.030639257	1	0
30	Older	Disengagement	10	4.0555553	1.1109407	5	.030639257	1	0
30	Older	Disengagement	11	4.0555553	1.1109407	5	.030639257	1	0
30	Older	Disengagement	12	4.0555553	1.1109407	5	.030639257	1	0
30	Older	Disengagement	13	4.0555553	1.1109407	5	.030639257	1	0
30	Older	Disengagement	14	4.0555553	1.1109407	5	.030639257	1	0
30	Older	Disengagement	15	4.0555553	1.1109407	5	.030639257	1	0
30	Older	Negativity	16	4.0555553	1.1109407	5	.030639257	1	0
30	Older	Negativity	17	4.0555553	1.1109407	5	.030639257	1	0
30	Older	Disengagement	18	4.0555553	1.1109407	5	.030639257	1	0
30	Older	Disengagement	19	4.0555553	1.1109407	5	.030639257	1	0
30	Older	Disengagement	20	4.0555553	1.1109407	5	.030639257	1	0
30	Older	Disengagement	21	4.0555553	1.1109407	5	.030639257	1	0
30	Older	Disengagement	22	4.0555553	1.1109407	5	.030639257	1	0
30	Older	Disengagement	23	4.0555553	1.1109407	5	.030639257	1	0
30	Older	Disengagement	24	4.0555553	1.1109407	5	.030639257	1	0
30	Older	Disengagement	25	4.0555553	1.1109407	5	.030639257	1	0
30	Older	Disengagement	26	4.0555553	1.1109407	5	.030639257	1	0
30	Older	Disengagement	27	4.0555553	1.1109407	5	.030639257	1	0
30	Older	Disengagement	28	4.0555553	1.1109407	5	.030639257	1	0
30	Older	Disengagement	29	4.0555553	1.1109407	5	.030639257	1	0
31	Younger	Disengagement	0	4.3333335	.29839748	5	.60349745	1	1
31	Younger	Disengagement	1	4.3333335	.29839748	5	.60349745	1	1
31	Younger	Negativity	2	4.3333335	.29839748	5	.60349745	1	1
31	Younger	Positivity	3	4.3333335	.29839748	5	.60349745	1	1
31	Younger	Disengagement	4	4.3333335	.29839748	5	.60349745	1	1
31	Younger	Disengagement	5	4.3333335	.29839748	5	.60349745	1	1
31	Younger	Positivity	6	4.3333335	.29839748	5	.60349745	1	1
31	Younger	Disengagement	7	4.3333335	.29839748	5	.60349745	1	1
31	Younger	Disengagement	8	4.3333335	.29839748	5	.60349745	1	1
31	Younger	Disengagement	9	4.3333335	.29839748	5	.60349745	1	1
31	Younger	Disengagement	10	4.3333335	.29839748	5	.60349745	1	1
31	Younger	Disengagement	11	4.3333335	.29839748	5	.60349745	1	1
31	Younger	Disengagement	12	4.3333335	.29839748	5	.60349745	1	1
31	Younger	Disengagement	13	4.3333335	.29839748	5	.60349745	1	1
31	Younger	Positivity	14	4.3333335	.29839748	5	.60349745	1	1
31	Younger	Disengagement	15	4.3333335	.29839748	5	.60349745	1	1
31	Younger	Disengagement	16	4.3333335	.29839748	5	.60349745	1	1
31	Younger	Disengagement	17	4.3333335	.29839748	5	.60349745	1	1
31	Younger	Disengagement	18	4.3333335	.29839748	5	.60349745	1	1
31	Younger	Disengagement	19	4.3333335	.29839748	5	.60349745	1	1
31	Younger	Disengagement	20	4.3333335	.29839748	5	.60349745	1	1
31	Younger	Negativity	21	4.3333335	.29839748	5	.60349745	1	1
31	Younger	Disengagement	22	4.3333335	.29839748	5	.60349745	1	1
31	Younger	Negativity	23	4.3333335	.29839748	5	.60349745	1	1
31	Younger	Negativity	24	4.3333335	.29839748	5	.60349745	1	1
31	Younger	Disengagement	25	4.3333335	.29839748	5	.60349745	1	1
31	Younger	Disengagement	26	4.3333335	.29839748	5	.60349745	1	1
31	Younger	Positivity	27	4.3333335	.29839748	5	.60349745	1	1
31	Younger	Disengagement	28	4.3333335	.29839748	5	.60349745	1	1
31	Younger	Negativity	29	4.3333335	.29839748	5	.60349745	1	1
31	Older	Disengagement	0	4.3333335	.29839748	5	.60349745	0	1
31	Older	Disengagement	1	4.3333335	.29839748	5	.60349745	0	1
31	Older	Disengagement	2	4.3333335	.29839748	5	.60349745	0	1
31	Older	Disengagement	3	4.3333335	.29839748	5	.60349745	0	1
31	Older	Disengagement	4	4.3333335	.29839748	5	.60349745	0	1
31	Older	Disengagement	5	4.3333335	.29839748	5	.60349745	0	1
31	Older	Positivity	6	4.3333335	.29839748	5	.60349745	0	1
31	Older	Disengagement	7	4.3333335	.29839748	5	.60349745	0	1
31	Older	Disengagement	8	4.3333335	.29839748	5	.60349745	0	1
31	Older	Disengagement	9	4.3333335	.29839748	5	.60349745	0	1
31	Older	Disengagement	10	4.3333335	.29839748	5	.60349745	0	1
31	Older	Disengagement	11	4.3333335	.29839748	5	.60349745	0	1
31	Older	Disengagement	12	4.3333335	.29839748	5	.60349745	0	1
31	Older	Disengagement	13	4.3333335	.29839748	5	.60349745	0	1
31	Older	Disengagement	14	4.3333335	.29839748	5	.60349745	0	1
31	Older	Disengagement	15	4.3333335	.29839748	5	.60349745	0	1
31	Older	Disengagement	16	4.3333335	.29839748	5	.60349745	0	1
31	Older	Disengagement	17	4.3333335	.29839748	5	.60349745	0	1
31	Older	Disengagement	18	4.3333335	.29839748	5	.60349745	0	1
31	Older	Disengagement	19	4.3333335	.29839748	5	.60349745	0	1
31	Older	Disengagement	20	4.3333335	.29839748	5	.60349745	0	1
31	Older	Disengagement	21	4.3333335	.29839748	5	.60349745	0	1
31	Older	Disengagement	22	4.3333335	.29839748	5	.60349745	0	1
31	Older	Disengagement	23	4.3333335	.29839748	5	.60349745	0	1
31	Older	Negativity	24	4.3333335	.29839748	5	.60349745	0	1
31	Older	Disengagement	25	4.3333335	.29839748	5	.60349745	0	1
31	Older	Disengagement	26	4.3333335	.29839748	5	.60349745	0	1
31	Older	Negativity	27	4.3333335	.29839748	5	.60349745	0	1
31	Older	Disengagement	28	4.3333335	.29839748	5	.60349745	0	1
31	Older	Negativity	29	4.3333335	.29839748	5	.60349745	0	1
32	Younger	Disengagement	0	2.2777777	.10509713	4.1999998	-1.9064326	0	0
32	Younger	Disengagement	1	2.2777777	.10509713	4.1999998	-1.9064326	0	0
32	Younger	Disengagement	2	2.2777777	.10509713	4.1999998	-1.9064326	0	0
32	Younger	Disengagement	3	2.2777777	.10509713	4.1999998	-1.9064326	0	0
32	Younger	Disengagement	4	2.2777777	.10509713	4.1999998	-1.9064326	0	0
32	Younger	Positivity	5	2.2777777	.10509713	4.1999998	-1.9064326	0	0
32	Younger	Negativity	6	2.2777777	.10509713	4.1999998	-1.9064326	0	0
32	Younger	Disengagement	7	2.2777777	.10509713	4.1999998	-1.9064326	0	0
32	Younger	Disengagement	8	2.2777777	.10509713	4.1999998	-1.9064326	0	0
32	Younger	Disengagement	9	2.2777777	.10509713	4.1999998	-1.9064326	0	0
32	Younger	Disengagement	10	2.2777777	.10509713	4.1999998	-1.9064326	0	0
32	Younger	Positivity	11	2.2777777	.10509713	4.1999998	-1.9064326	0	0
32	Younger	Negativity	12	2.2777777	.10509713	4.1999998	-1.9064326	0	0
32	Younger	Disengagement	13	2.2777777	.10509713	4.1999998	-1.9064326	0	0
32	Younger	Disengagement	14	2.2777777	.10509713	4.1999998	-1.9064326	0	0
32	Younger	Disengagement	15	2.2777777	.10509713	4.1999998	-1.9064326	0	0
32	Younger	Disengagement	16	2.2777777	.10509713	4.1999998	-1.9064326	0	0
32	Younger	Positivity	17	2.2777777	.10509713	4.1999998	-1.9064326	0	0
32	Younger	Positivity	18	2.2777777	.10509713	4.1999998	-1.9064326	0	0
32	Younger	Positivity	19	2.2777777	.10509713	4.1999998	-1.9064326	0	0
32	Younger	Negativity	20	2.2777777	.10509713	4.1999998	-1.9064326	0	0
32	Younger	Disengagement	21	2.2777777	.10509713	4.1999998	-1.9064326	0	0
32	Younger	Disengagement	22	2.2777777	.10509713	4.1999998	-1.9064326	0	0
32	Younger	Positivity	23	2.2777777	.10509713	4.1999998	-1.9064326	0	0
32	Younger	Disengagement	24	2.2777777	.10509713	4.1999998	-1.9064326	0	0
32	Younger	Positivity	25	2.2777777	.10509713	4.1999998	-1.9064326	0	0
32	Younger	Negativity	26	2.2777777	.10509713	4.1999998	-1.9064326	0	0
32	Younger	Disengagement	27	2.2777777	.10509713	4.1999998	-1.9064326	0	0
32	Younger	Disengagement	28	2.2777777	.10509713	4.1999998	-1.9064326	0	0
32	Younger	Negativity	29	2.2777777	.10509713	4.1999998	-1.9064326	0	0
32	Older	Positivity	0	2.2777777	.10509713	4.1999998	-1.9064326	0	0
32	Older	Disengagement	1	2.2777777	.10509713	4.1999998	-1.9064326	0	0
32	Older	Disengagement	2	2.2777777	.10509713	4.1999998	-1.9064326	0	0
32	Older	Disengagement	3	2.2777777	.10509713	4.1999998	-1.9064326	0	0
32	Older	Disengagement	4	2.2777777	.10509713	4.1999998	-1.9064326	0	0
32	Older	Disengagement	5	2.2777777	.10509713	4.1999998	-1.9064326	0	0
32	Older	Disengagement	6	2.2777777	.10509713	4.1999998	-1.9064326	0	0
32	Older	Disengagement	7	2.2777777	.10509713	4.1999998	-1.9064326	0	0
32	Older	Disengagement	8	2.2777777	.10509713	4.1999998	-1.9064326	0	0
32	Older	Disengagement	9	2.2777777	.10509713	4.1999998	-1.9064326	0	0
32	Older	Disengagement	10	2.2777777	.10509713	4.1999998	-1.9064326	0	0
32	Older	Disengagement	11	2.2777777	.10509713	4.1999998	-1.9064326	0	0
32	Older	Negativity	12	2.2777777	.10509713	4.1999998	-1.9064326	0	0
32	Older	Disengagement	13	2.2777777	.10509713	4.1999998	-1.9064326	0	0
32	Older	Disengagement	14	2.2777777	.10509713	4.1999998	-1.9064326	0	0
32	Older	Positivity	15	2.2777777	.10509713	4.1999998	-1.9064326	0	0
32	Older	Disengagement	16	2.2777777	.10509713	4.1999998	-1.9064326	0	0
32	Older	Disengagement	17	2.2777777	.10509713	4.1999998	-1.9064326	0	0
32	Older	Disengagement	18	2.2777777	.10509713	4.1999998	-1.9064326	0	0
32	Older	Disengagement	19	2.2777777	.10509713	4.1999998	-1.9064326	0	0
32	Older	Negativity	20	2.2777777	.10509713	4.1999998	-1.9064326	0	0
32	Older	Positivity	21	2.2777777	.10509713	4.1999998	-1.9064326	0	0
32	Older	Disengagement	22	2.2777777	.10509713	4.1999998	-1.9064326	0	0
32	Older	Disengagement	23	2.2777777	.10509713	4.1999998	-1.9064326	0	0
32	Older	Disengagement	24	2.2777777	.10509713	4.1999998	-1.9064326	0	0
32	Older	Disengagement	25	2.2777777	.10509713	4.1999998	-1.9064326	0	0
32	Older	Negativity	26	2.2777777	.10509713	4.1999998	-1.9064326	0	0
32	Older	Negativity	27	2.2777777	.10509713	4.1999998	-1.9064326	0	0
32	Older	Negativity	28	2.2777777	.10509713	4.1999998	-1.9064326	0	0
32	Older	Negativity	29	2.2777777	.10509713	4.1999998	-1.9064326	0	0
33	Younger	Disengagement	0	4.6111112	.6179893	4	.8976059	1	0
33	Younger	Negativity	1	4.6111112	.6179893	4	.8976059	1	0
33	Younger	Negativity	2	4.6111112	.6179893	4	.8976059	1	0
33	Younger	Disengagement	3	4.6111112	.6179893	4	.8976059	1	0
33	Younger	Disengagement	4	4.6111112	.6179893	4	.8976059	1	0
33	Younger	Disengagement	5	4.6111112	.6179893	4	.8976059	1	0
33	Younger	Disengagement	6	4.6111112	.6179893	4	.8976059	1	0
33	Younger	Disengagement	7	4.6111112	.6179893	4	.8976059	1	0
33	Younger	Disengagement	8	4.6111112	.6179893	4	.8976059	1	0
33	Younger	Disengagement	9	4.6111112	.6179893	4	.8976059	1	0
33	Younger	Positivity	10	4.6111112	.6179893	4	.8976059	1	0
33	Younger	Negativity	11	4.6111112	.6179893	4	.8976059	1	0
33	Younger	Disengagement	12	4.6111112	.6179893	4	.8976059	1	0
33	Younger	Disengagement	13	4.6111112	.6179893	4	.8976059	1	0
33	Younger	Negativity	14	4.6111112	.6179893	4	.8976059	1	0
33	Younger	Disengagement	15	4.6111112	.6179893	4	.8976059	1	0
33	Younger	Disengagement	16	4.6111112	.6179893	4	.8976059	1	0
33	Younger	Disengagement	17	4.6111112	.6179893	4	.8976059	1	0
33	Younger	Disengagement	18	4.6111112	.6179893	4	.8976059	1	0
33	Younger	Disengagement	19	4.6111112	.6179893	4	.8976059	1	0
33	Younger	Positivity	20	4.6111112	.6179893	4	.8976059	1	0
33	Younger	Disengagement	21	4.6111112	.6179893	4	.8976059	1	0
33	Younger	Disengagement	22	4.6111112	.6179893	4	.8976059	1	0
33	Younger	Disengagement	23	4.6111112	.6179893	4	.8976059	1	0
33	Younger	Positivity	24	4.6111112	.6179893	4	.8976059	1	0
33	Younger	Positivity	25	4.6111112	.6179893	4	.8976059	1	0
33	Younger	Disengagement	26	4.6111112	.6179893	4	.8976059	1	0
33	Younger	Positivity	27	4.6111112	.6179893	4	.8976059	1	0
33	Younger	Disengagement	28	4.6111112	.6179893	4	.8976059	1	0
33	Younger	Negativity	29	4.6111112	.6179893	4	.8976059	1	0
33	Older	Disengagement	0	4.6111112	.6179893	4	.8976059	1	0
33	Older	Negativity	1	4.6111112	.6179893	4	.8976059	1	0
33	Older	Negativity	2	4.6111112	.6179893	4	.8976059	1	0
33	Older	Disengagement	3	4.6111112	.6179893	4	.8976059	1	0
33	Older	Disengagement	4	4.6111112	.6179893	4	.8976059	1	0
33	Older	Disengagement	5	4.6111112	.6179893	4	.8976059	1	0
33	Older	Disengagement	6	4.6111112	.6179893	4	.8976059	1	0
33	Older	Disengagement	7	4.6111112	.6179893	4	.8976059	1	0
33	Older	Positivity	8	4.6111112	.6179893	4	.8976059	1	0
33	Older	Disengagement	9	4.6111112	.6179893	4	.8976059	1	0
33	Older	Disengagement	10	4.6111112	.6179893	4	.8976059	1	0
33	Older	Negativity	11	4.6111112	.6179893	4	.8976059	1	0
33	Older	Disengagement	12	4.6111112	.6179893	4	.8976059	1	0
33	Older	Disengagement	13	4.6111112	.6179893	4	.8976059	1	0
33	Older	Negativity	14	4.6111112	.6179893	4	.8976059	1	0
33	Older	Disengagement	15	4.6111112	.6179893	4	.8976059	1	0
33	Older	Disengagement	16	4.6111112	.6179893	4	.8976059	1	0
33	Older	Disengagement	17	4.6111112	.6179893	4	.8976059	1	0
33	Older	Disengagement	18	4.6111112	.6179893	4	.8976059	1	0
33	Older	Disengagement	19	4.6111112	.6179893	4	.8976059	1	0
33	Older	Disengagement	20	4.6111112	.6179893	4	.8976059	1	0
33	Older	Disengagement	21	4.6111112	.6179893	4	.8976059	1	0
33	Older	Disengagement	22	4.6111112	.6179893	4	.8976059	1	0
33	Older	Disengagement	23	4.6111112	.6179893	4	.8976059	1	0
33	Older	Positivity	24	4.6111112	.6179893	4	.8976059	1	0
33	Older	Disengagement	25	4.6111112	.6179893	4	.8976059	1	0
33	Older	Disengagement	26	4.6111112	.6179893	4	.8976059	1	0
33	Older	Disengagement	27	4.6111112	.6179893	4	.8976059	1	0
33	Older	Disengagement	28	4.6111112	.6179893	4	.8976059	1	0
33	Older	Negativity	29	4.6111112	.6179893	4	.8976059	1	0
34	Younger	Disengagement	0	3.6111112	1.2861737	4.3249998	-.46485209	0	0
34	Younger	Disengagement	1	3.6111112	1.2861737	4.3249998	-.46485209	0	0
34	Younger	Disengagement	2	3.6111112	1.2861737	4.3249998	-.46485209	0	0
34	Younger	Disengagement	3	3.6111112	1.2861737	4.3249998	-.46485209	0	0
34	Younger	Disengagement	4	3.6111112	1.2861737	4.3249998	-.46485209	0	0
34	Younger	Disengagement	5	3.6111112	1.2861737	4.3249998	-.46485209	0	0
34	Younger	Disengagement	6	3.6111112	1.2861737	4.3249998	-.46485209	0	0
34	Older	Disengagement	0	3.6111112	1.2861737	4.3249998	-.46485209	1	0
34	Older	Disengagement	1	3.6111112	1.2861737	4.3249998	-.46485209	1	0
34	Older	Disengagement	2	3.6111112	1.2861737	4.3249998	-.46485209	1	0
34	Older	Disengagement	3	3.6111112	1.2861737	4.3249998	-.46485209	1	0
34	Older	Disengagement	4	3.6111112	1.2861737	4.3249998	-.46485209	1	0
34	Older	Positivity	5	3.6111112	1.2861737	4.3249998	-.46485209	1	0
34	Older	Disengagement	6	3.6111112	1.2861737	4.3249998	-.46485209	1	0
35	Younger	Disengagement	0	4.5	-.51816779	3.7	.84250116	1	1
35	Younger	Negativity	1	4.5	-.51816779	3.7	.84250116	1	1
35	Younger	Disengagement	2	4.5	-.51816779	3.7	.84250116	1	1
35	Younger	Disengagement	3	4.5	-.51816779	3.7	.84250116	1	1
35	Younger	Disengagement	4	4.5	-.51816779	3.7	.84250116	1	1
35	Younger	Disengagement	5	4.5	-.51816779	3.7	.84250116	1	1
35	Younger	Disengagement	6	4.5	-.51816779	3.7	.84250116	1	1
35	Younger	Negativity	7	4.5	-.51816779	3.7	.84250116	1	1
35	Younger	Disengagement	8	4.5	-.51816779	3.7	.84250116	1	1
35	Younger	Negativity	9	4.5	-.51816779	3.7	.84250116	1	1
35	Younger	Negativity	10	4.5	-.51816779	3.7	.84250116	1	1
35	Younger	Disengagement	11	4.5	-.51816779	3.7	.84250116	1	1
35	Younger	Disengagement	12	4.5	-.51816779	3.7	.84250116	1	1
35	Younger	Disengagement	13	4.5	-.51816779	3.7	.84250116	1	1
35	Younger	Disengagement	14	4.5	-.51816779	3.7	.84250116	1	1
35	Younger	Disengagement	15	4.5	-.51816779	3.7	.84250116	1	1
35	Younger	Disengagement	16	4.5	-.51816779	3.7	.84250116	1	1
35	Younger	Disengagement	17	4.5	-.51816779	3.7	.84250116	1	1
35	Younger	Disengagement	18	4.5	-.51816779	3.7	.84250116	1	1
35	Younger	Disengagement	19	4.5	-.51816779	3.7	.84250116	1	1
35	Younger	Disengagement	20	4.5	-.51816779	3.7	.84250116	1	1
35	Younger	Disengagement	21	4.5	-.51816779	3.7	.84250116	1	1
35	Younger	Negativity	22	4.5	-.51816779	3.7	.84250116	1	1
35	Younger	Disengagement	23	4.5	-.51816779	3.7	.84250116	1	1
35	Younger	Disengagement	24	4.5	-.51816779	3.7	.84250116	1	1
35	Older	Disengagement	0	4.5	-.51816779	3.7	.84250116	0	1
35	Older	Negativity	1	4.5	-.51816779	3.7	.84250116	0	1
35	Older	Disengagement	2	4.5	-.51816779	3.7	.84250116	0	1
35	Older	Disengagement	3	4.5	-.51816779	3.7	.84250116	0	1
35	Older	Disengagement	4	4.5	-.51816779	3.7	.84250116	0	1
35	Older	Disengagement	5	4.5	-.51816779	3.7	.84250116	0	1
35	Older	Disengagement	6	4.5	-.51816779	3.7	.84250116	0	1
35	Older	Negativity	7	4.5	-.51816779	3.7	.84250116	0	1
35	Older	Disengagement	8	4.5	-.51816779	3.7	.84250116	0	1
35	Older	Negativity	9	4.5	-.51816779	3.7	.84250116	0	1
35	Older	Negativity	10	4.5	-.51816779	3.7	.84250116	0	1
35	Older	Disengagement	11	4.5	-.51816779	3.7	.84250116	0	1
35	Older	Disengagement	12	4.5	-.51816779	3.7	.84250116	0	1
35	Older	Disengagement	13	4.5	-.51816779	3.7	.84250116	0	1
35	Older	Disengagement	14	4.5	-.51816779	3.7	.84250116	0	1
35	Older	Disengagement	15	4.5	-.51816779	3.7	.84250116	0	1
35	Older	Disengagement	16	4.5	-.51816779	3.7	.84250116	0	1
35	Older	Disengagement	17	4.5	-.51816779	3.7	.84250116	0	1
35	Older	Disengagement	18	4.5	-.51816779	3.7	.84250116	0	1
35	Older	Disengagement	19	4.5	-.51816779	3.7	.84250116	0	1
35	Older	Disengagement	20	4.5	-.51816779	3.7	.84250116	0	1
35	Older	Disengagement	21	4.5	-.51816779	3.7	.84250116	0	1
35	Older	Negativity	22	4.5	-.51816779	3.7	.84250116	0	1
35	Older	Disengagement	23	4.5	-.51816779	3.7	.84250116	0	1
35	Older	Positivity	24	4.5	-.51816779	3.7	.84250116	0	1
36	Younger	Disengagement	0	3.8333333		4.5999999	.7428723	0	0
36	Younger	Disengagement	1	3.8333333		4.5999999	.7428723	0	0
36	Younger	Disengagement	2	3.8333333		4.5999999	.7428723	0	0
36	Younger	Disengagement	3	3.8333333		4.5999999	.7428723	0	0
36	Younger	Negativity	4	3.8333333		4.5999999	.7428723	0	0
36	Younger	Disengagement	5	3.8333333		4.5999999	.7428723	0	0
36	Younger	Disengagement	6	3.8333333		4.5999999	.7428723	0	0
36	Younger	Disengagement	7	3.8333333		4.5999999	.7428723	0	0
36	Younger	Negativity	8	3.8333333		4.5999999	.7428723	0	0
36	Younger	Negativity	9	3.8333333		4.5999999	.7428723	0	0
36	Younger	Disengagement	10	3.8333333		4.5999999	.7428723	0	0
36	Younger	Negativity	11	3.8333333		4.5999999	.7428723	0	0
36	Younger	Disengagement	12	3.8333333		4.5999999	.7428723	0	0
36	Younger	Disengagement	13	3.8333333		4.5999999	.7428723	0	0
36	Younger	Disengagement	14	3.8333333		4.5999999	.7428723	0	0
36	Younger	Disengagement	15	3.8333333		4.5999999	.7428723	0	0
36	Younger	Disengagement	16	3.8333333		4.5999999	.7428723	0	0
36	Younger	Disengagement	17	3.8333333		4.5999999	.7428723	0	0
36	Younger	Disengagement	18	3.8333333		4.5999999	.7428723	0	0
36	Younger	Disengagement	19	3.8333333		4.5999999	.7428723	0	0
36	Younger	Disengagement	20	3.8333333		4.5999999	.7428723	0	0
36	Younger	Disengagement	21	3.8333333		4.5999999	.7428723	0	0
36	Younger	Disengagement	22	3.8333333		4.5999999	.7428723	0	0
36	Younger	Disengagement	23	3.8333333		4.5999999	.7428723	0	0
36	Younger	Disengagement	24	3.8333333		4.5999999	.7428723	0	0
36	Younger	Positivity	25	3.8333333		4.5999999	.7428723	0	0
36	Younger	Negativity	26	3.8333333		4.5999999	.7428723	0	0
36	Younger	Disengagement	27	3.8333333		4.5999999	.7428723	0	0
36	Younger	Disengagement	28	3.8333333		4.5999999	.7428723	0	0
36	Younger	Disengagement	29	3.8333333		4.5999999	.7428723	0	0
36	Older	Disengagement	0	3.8333333		4.5999999	.7428723	1	0
36	Older	Disengagement	1	3.8333333		4.5999999	.7428723	1	0
36	Older	Disengagement	2	3.8333333		4.5999999	.7428723	1	0
36	Older	Positivity	3	3.8333333		4.5999999	.7428723	1	0
36	Older	Negativity	4	3.8333333		4.5999999	.7428723	1	0
36	Older	Disengagement	5	3.8333333		4.5999999	.7428723	1	0
36	Older	Negativity	6	3.8333333		4.5999999	.7428723	1	0
36	Older	Disengagement	7	3.8333333		4.5999999	.7428723	1	0
36	Older	Negativity	8	3.8333333		4.5999999	.7428723	1	0
36	Older	Negativity	9	3.8333333		4.5999999	.7428723	1	0
36	Older	Disengagement	10	3.8333333		4.5999999	.7428723	1	0
36	Older	Negativity	11	3.8333333		4.5999999	.7428723	1	0
36	Older	Disengagement	12	3.8333333		4.5999999	.7428723	1	0
36	Older	Disengagement	13	3.8333333		4.5999999	.7428723	1	0
36	Older	Disengagement	14	3.8333333		4.5999999	.7428723	1	0
36	Older	Disengagement	15	3.8333333		4.5999999	.7428723	1	0
36	Older	Disengagement	16	3.8333333		4.5999999	.7428723	1	0
36	Older	Disengagement	17	3.8333333		4.5999999	.7428723	1	0
36	Older	Disengagement	18	3.8333333		4.5999999	.7428723	1	0
36	Older	Disengagement	19	3.8333333		4.5999999	.7428723	1	0
36	Older	Disengagement	20	3.8333333		4.5999999	.7428723	1	0
36	Older	Disengagement	21	3.8333333		4.5999999	.7428723	1	0
36	Older	Disengagement	22	3.8333333		4.5999999	.7428723	1	0
36	Older	Disengagement	23	3.8333333		4.5999999	.7428723	1	0
36	Older	Disengagement	24	3.8333333		4.5999999	.7428723	1	0
36	Older	Disengagement	25	3.8333333		4.5999999	.7428723	1	0
36	Older	Disengagement	26	3.8333333		4.5999999	.7428723	1	0
36	Older	Disengagement	27	3.8333333		4.5999999	.7428723	1	0
36	Older	Disengagement	28	3.8333333		4.5999999	.7428723	1	0
36	Older	Disengagement	29	3.8333333		4.5999999	.7428723	1	0
37	Younger	Disengagement	0	2.8333333	-.50246871	4	.18537287	0	0
37	Younger	Disengagement	1	2.8333333	-.50246871	4	.18537287	0	0
37	Younger	Disengagement	2	2.8333333	-.50246871	4	.18537287	0	0
37	Younger	Disengagement	3	2.8333333	-.50246871	4	.18537287	0	0
37	Younger	Disengagement	4	2.8333333	-.50246871	4	.18537287	0	0
37	Younger	Disengagement	5	2.8333333	-.50246871	4	.18537287	0	0
37	Younger	Disengagement	6	2.8333333	-.50246871	4	.18537287	0	0
37	Younger	Disengagement	7	2.8333333	-.50246871	4	.18537287	0	0
37	Younger	Disengagement	8	2.8333333	-.50246871	4	.18537287	0	0
37	Younger	Disengagement	9	2.8333333	-.50246871	4	.18537287	0	0
37	Younger	Disengagement	10	2.8333333	-.50246871	4	.18537287	0	0
37	Younger	Disengagement	11	2.8333333	-.50246871	4	.18537287	0	0
37	Younger	Disengagement	12	2.8333333	-.50246871	4	.18537287	0	0
37	Younger	Disengagement	13	2.8333333	-.50246871	4	.18537287	0	0
37	Younger	Disengagement	14	2.8333333	-.50246871	4	.18537287	0	0
37	Younger	Negativity	15	2.8333333	-.50246871	4	.18537287	0	0
37	Younger	Disengagement	16	2.8333333	-.50246871	4	.18537287	0	0
37	Younger	Disengagement	17	2.8333333	-.50246871	4	.18537287	0	0
37	Younger	Disengagement	18	2.8333333	-.50246871	4	.18537287	0	0
37	Younger	Disengagement	19	2.8333333	-.50246871	4	.18537287	0	0
37	Younger	Disengagement	20	2.8333333	-.50246871	4	.18537287	0	0
37	Younger	Disengagement	21	2.8333333	-.50246871	4	.18537287	0	0
37	Younger	Negativity	22	2.8333333	-.50246871	4	.18537287	0	0
37	Younger	Disengagement	23	2.8333333	-.50246871	4	.18537287	0	0
37	Younger	Disengagement	24	2.8333333	-.50246871	4	.18537287	0	0
37	Younger	Disengagement	25	2.8333333	-.50246871	4	.18537287	0	0
37	Younger	Disengagement	26	2.8333333	-.50246871	4	.18537287	0	0
37	Younger	Disengagement	27	2.8333333	-.50246871	4	.18537287	0	0
37	Younger	Negativity	28	2.8333333	-.50246871	4	.18537287	0	0
37	Younger	Negativity	29	2.8333333	-.50246871	4	.18537287	0	0
37	Older	Disengagement	0	2.8333333	-.50246871	4	.18537287	0	0
37	Older	Disengagement	1	2.8333333	-.50246871	4	.18537287	0	0
37	Older	Disengagement	2	2.8333333	-.50246871	4	.18537287	0	0
37	Older	Disengagement	3	2.8333333	-.50246871	4	.18537287	0	0
37	Older	Disengagement	4	2.8333333	-.50246871	4	.18537287	0	0
37	Older	Disengagement	5	2.8333333	-.50246871	4	.18537287	0	0
37	Older	Disengagement	6	2.8333333	-.50246871	4	.18537287	0	0
37	Older	Disengagement	7	2.8333333	-.50246871	4	.18537287	0	0
37	Older	Disengagement	8	2.8333333	-.50246871	4	.18537287	0	0
37	Older	Disengagement	9	2.8333333	-.50246871	4	.18537287	0	0
37	Older	Disengagement	10	2.8333333	-.50246871	4	.18537287	0	0
37	Older	Disengagement	11	2.8333333	-.50246871	4	.18537287	0	0
37	Older	Disengagement	12	2.8333333	-.50246871	4	.18537287	0	0
37	Older	Disengagement	13	2.8333333	-.50246871	4	.18537287	0	0
37	Older	Disengagement	14	2.8333333	-.50246871	4	.18537287	0	0
37	Older	Negativity	15	2.8333333	-.50246871	4	.18537287	0	0
37	Older	Disengagement	16	2.8333333	-.50246871	4	.18537287	0	0
37	Older	Disengagement	17	2.8333333	-.50246871	4	.18537287	0	0
37	Older	Disengagement	18	2.8333333	-.50246871	4	.18537287	0	0
37	Older	Disengagement	19	2.8333333	-.50246871	4	.18537287	0	0
37	Older	Disengagement	20	2.8333333	-.50246871	4	.18537287	0	0
37	Older	Disengagement	21	2.8333333	-.50246871	4	.18537287	0	0
37	Older	Negativity	22	2.8333333	-.50246871	4	.18537287	0	0
37	Older	Disengagement	23	2.8333333	-.50246871	4	.18537287	0	0
37	Older	Disengagement	24	2.8333333	-.50246871	4	.18537287	0	0
37	Older	Disengagement	25	2.8333333	-.50246871	4	.18537287	0	0
37	Older	Disengagement	26	2.8333333	-.50246871	4	.18537287	0	0
37	Older	Disengagement	27	2.8333333	-.50246871	4	.18537287	0	0
37	Older	Disengagement	28	2.8333333	-.50246871	4	.18537287	0	0
37	Older	Negativity	29	2.8333333	-.50246871	4	.18537287	0	0
38	Younger	Positivity	0	5.1111112		5	-.45815921	0	0
38	Younger	Positivity	1	5.1111112		5	-.45815921	0	0
38	Younger	Positivity	2	5.1111112		5	-.45815921	0	0
38	Younger	Disengagement	3	5.1111112		5	-.45815921	0	0
38	Younger	Disengagement	4	5.1111112		5	-.45815921	0	0
38	Younger	Disengagement	5	5.1111112		5	-.45815921	0	0
38	Younger	Disengagement	6	5.1111112		5	-.45815921	0	0
38	Younger	Disengagement	7	5.1111112		5	-.45815921	0	0
38	Younger	Negativity	8	5.1111112		5	-.45815921	0	0
38	Younger	Negativity	9	5.1111112		5	-.45815921	0	0
38	Younger	Disengagement	10	5.1111112		5	-.45815921	0	0
38	Younger	Disengagement	11	5.1111112		5	-.45815921	0	0
38	Younger	Negativity	12	5.1111112		5	-.45815921	0	0
38	Younger	Negativity	13	5.1111112		5	-.45815921	0	0
38	Younger	Negativity	14	5.1111112		5	-.45815921	0	0
38	Younger	Disengagement	15	5.1111112		5	-.45815921	0	0
38	Younger	Disengagement	16	5.1111112		5	-.45815921	0	0
38	Younger	Disengagement	17	5.1111112		5	-.45815921	0	0
38	Younger	Disengagement	18	5.1111112		5	-.45815921	0	0
38	Younger	Positivity	19	5.1111112		5	-.45815921	0	0
38	Younger	Disengagement	20	5.1111112		5	-.45815921	0	0
38	Younger	Disengagement	21	5.1111112		5	-.45815921	0	0
38	Younger	Disengagement	22	5.1111112		5	-.45815921	0	0
38	Younger	Disengagement	23	5.1111112		5	-.45815921	0	0
38	Younger	Disengagement	24	5.1111112		5	-.45815921	0	0
38	Younger	Disengagement	25	5.1111112		5	-.45815921	0	0
38	Younger	Disengagement	26	5.1111112		5	-.45815921	0	0
38	Younger	Disengagement	27	5.1111112		5	-.45815921	0	0
38	Younger	Disengagement	28	5.1111112		5	-.45815921	0	0
38	Younger	Disengagement	29	5.1111112		5	-.45815921	0	0
38	Older	Disengagement	0	5.1111112		5	-.45815921	0	0
38	Older	Disengagement	1	5.1111112		5	-.45815921	0	0
38	Older	Disengagement	2	5.1111112		5	-.45815921	0	0
38	Older	Disengagement	3	5.1111112		5	-.45815921	0	0
38	Older	Disengagement	4	5.1111112		5	-.45815921	0	0
38	Older	Disengagement	5	5.1111112		5	-.45815921	0	0
38	Older	Disengagement	6	5.1111112		5	-.45815921	0	0
38	Older	Disengagement	7	5.1111112		5	-.45815921	0	0
38	Older	Negativity	8	5.1111112		5	-.45815921	0	0
38	Older	Disengagement	9	5.1111112		5	-.45815921	0	0
38	Older	Disengagement	10	5.1111112		5	-.45815921	0	0
38	Older	Positivity	11	5.1111112		5	-.45815921	0	0
38	Older	Negativity	12	5.1111112		5	-.45815921	0	0
38	Older	Disengagement	13	5.1111112		5	-.45815921	0	0
38	Older	Negativity	14	5.1111112		5	-.45815921	0	0
38	Older	Positivity	15	5.1111112		5	-.45815921	0	0
38	Older	Disengagement	16	5.1111112		5	-.45815921	0	0
38	Older	Disengagement	17	5.1111112		5	-.45815921	0	0
38	Older	Disengagement	18	5.1111112		5	-.45815921	0	0
38	Older	Disengagement	19	5.1111112		5	-.45815921	0	0
38	Older	Disengagement	20	5.1111112		5	-.45815921	0	0
38	Older	Disengagement	21	5.1111112		5	-.45815921	0	0
38	Older	Disengagement	22	5.1111112		5	-.45815921	0	0
38	Older	Disengagement	23	5.1111112		5	-.45815921	0	0
38	Older	Positivity	24	5.1111112		5	-.45815921	0	0
38	Older	Disengagement	25	5.1111112		5	-.45815921	0	0
38	Older	Disengagement	26	5.1111112		5	-.45815921	0	0
38	Older	Disengagement	27	5.1111112		5	-.45815921	0	0
38	Older	Disengagement	28	5.1111112		5	-.45815921	0	0
38	Older	Disengagement	29	5.1111112		5	-.45815921	0	0
39	Younger	Disengagement	0	3.3888888	.66607147	3.9000001	.24738091	1	1
39	Younger	Disengagement	1	3.3888888	.66607147	3.9000001	.24738091	1	1
39	Younger	Negativity	2	3.3888888	.66607147	3.9000001	.24738091	1	1
39	Younger	Disengagement	3	3.3888888	.66607147	3.9000001	.24738091	1	1
39	Younger	Negativity	4	3.3888888	.66607147	3.9000001	.24738091	1	1
39	Younger	Negativity	5	3.3888888	.66607147	3.9000001	.24738091	1	1
39	Younger	Disengagement	6	3.3888888	.66607147	3.9000001	.24738091	1	1
39	Younger	Disengagement	7	3.3888888	.66607147	3.9000001	.24738091	1	1
39	Younger	Disengagement	8	3.3888888	.66607147	3.9000001	.24738091	1	1
39	Younger	Disengagement	9	3.3888888	.66607147	3.9000001	.24738091	1	1
39	Younger	Negativity	10	3.3888888	.66607147	3.9000001	.24738091	1	1
39	Younger	Negativity	11	3.3888888	.66607147	3.9000001	.24738091	1	1
39	Younger	Disengagement	12	3.3888888	.66607147	3.9000001	.24738091	1	1
39	Younger	Negativity	13	3.3888888	.66607147	3.9000001	.24738091	1	1
39	Younger	Disengagement	14	3.3888888	.66607147	3.9000001	.24738091	1	1
39	Younger	Negativity	15	3.3888888	.66607147	3.9000001	.24738091	1	1
39	Younger	Disengagement	16	3.3888888	.66607147	3.9000001	.24738091	1	1
39	Younger	Disengagement	17	3.3888888	.66607147	3.9000001	.24738091	1	1
39	Younger	Disengagement	18	3.3888888	.66607147	3.9000001	.24738091	1	1
39	Younger	Negativity	19	3.3888888	.66607147	3.9000001	.24738091	1	1
39	Younger	Disengagement	20	3.3888888	.66607147	3.9000001	.24738091	1	1
[truncated: 15,459 more rows]
